# Supplementary material for: ROR2 expression predicts human induced pluripotent stem cell differentiation into neural stem/progenitor cells and GABAergic neurons
Source: Sci Rep. 2024 Jan 6;14:690. doi: 10.1038/s41598-023-51082-4 (PMC10771438; doi:10.1038/s41598-023-51082-4)
Supplement: Supplementary file 1 — Supplementary Information 1. [file 41598_2023_51082_MOESM1_ESM.xlsx]

## Sheet: Day7
Supplementary Dataset 1. List of genes differentially expressed during NS/PC differentiation between ROR2 KD cells and control cells
Day7
Symbol	Fold Change	Control d7 Avg (log2)	shROR2 d7 Avg (log2)	FDR P-val
NNAT	-28.93	13.37	8.52	2.78e-07
ZIC1	-14.32	11.75	7.91	0.0017
ESRP1	-9.81	11.4	8.1	0.0001
MIR3171	-6.28	6.76	4.1	0.0297
ROR2	-5.64	9.29	6.79	5.85e-05
COPG2IT1	-5.23	9.49	7.1	0.0457
TENM1	-4.5	9.95	7.78	0.0007
TC2N	-4.45	9.93	7.78	0.0021
SLITRK1	-4.17	11.04	8.98	0.0022
mir-651	-3.68	4.82	2.94	0.0371
ID1	-3.47	10.59	8.79	0.0091
CHRNA3	-3.38	9.42	7.67	0.0026
COL14A1	-3.27	7.69	5.98	0.0023
IRF2BPL	-3.23	8.56	6.86	0.0238
FGF8	-3.22	13.57	11.88	0.0074
KMT2D	-3.15	11.12	9.46	0.0099
EPCAM	-3.12	9.37	7.73	0.0007
RSKR	-3.06	10.08	8.47	0.0031
PREX1	-2.97	8.95	7.38	0.0338
TFPI	-2.93	10.23	8.68	0.0193
DPP10	-2.85	9.3	7.79	0.0015
LAMA5	-2.66	8.45	7.04	0.0137
FHIP1A	-2.64	7.61	6.21	0.0093
LINC02506	-2.62	9.01	7.62	0.0361
GSE1	-2.6	9.27	7.89	0.0023
LINC00173	-2.56	8.54	7.19	0.0282
MYO5B	-2.55	10.05	8.7	0.007
NEUROG2	-2.54	5.26	3.91	0.0101
CDH23	-2.53	6.81	5.47	0.0142
FAM83B	-2.5	8.81	7.48	0.0187
INPP5D	-2.49	5.82	4.5	0.0187
MMP14	-2.48	6.6	5.29	0.0056
FGFR3	-2.47	4.48	3.18	0.041
DDRGK1	-2.46	9.72	8.42	0.0282
INTS1	-2.46	8.9	7.6	0.0035
PLXND1	-2.45	7.83	6.54	0.0193
PLXNB2	-2.42	9.87	8.6	0.0313
SDK2	-2.42	11.55	10.27	0.0242
ZIC3	-2.38	10.34	9.09	0.0137
BCR	-2.35	10.21	8.98	0.0137
HERC2P10	-2.33	8.23	7.01	0.0207
TAF1	-2.32	12.92	11.7	0.0175
NPIPB5 (includes others)	-2.28	15.52	14.33	0.0223
GRIK5	-2.21	10.03	8.89	0.0282
RRBP1	-2.2	7.98	6.84	0.042
PI4KB	-2.18	8.33	7.2	0.0457
SRGAP1	-2.18	10.72	9.59	0.014
HMGXB3	-2.17	10.53	9.41	0.0481
SIX6	-2.15	6.57	5.46	0.0436
LAMC1	-2.14	15.08	13.98	0.046
CACNA2D1	-2.13	6.8	5.71	0.037
WDR72	-2.1	8.88	7.81	0.0385
CACNA1H	-2.09	8.75	7.69	0.0221
THSD4	-2.09	6.03	4.97	0.0481
PRKD2	-2.08	9.1	8.05	0.0316
HERC2P5	-2.02	8.13	7.12	0.0361
NCOR2	-2.01	9.81	8.8	0.0127
ESRRG	2.04	11.21	12.24	0.0127
KCNQ3	2.04	4.77	5.8	0.0223
PTX3	2.05	6.73	7.77	0.0464
SEMA3A	2.06	12.92	13.96	0.0031
ARL4C	2.07	11.12	12.17	0.0266
GCNT2	2.11	9.52	10.6	0.0191
TSPAN7	2.12	9.58	10.66	0.022
TIMP3	2.32	8.24	9.46	0.0203
SOX6	2.35	10.18	11.41	0.0459
CNTN2	2.36	4.99	6.23	0.0279
TRIM24	2.38	12.71	13.96	0.0091
ELOVL2	2.47	8.76	10.06	0.0087
MEIS1	2.61	8.9	10.28	0.0066
TP53	2.62	12.04	13.43	0.0127
LOC151760	2.63	7.27	8.66	0.0038
OTX1	2.64	7.14	8.54	0.0074
MIR5087	2.68	9.05	10.47	0.0481
TMCC3	2.73	6.03	7.48	0.0179
CNN1	2.82	10.37	11.87	0.0374
H4C15	2.84	10.64	12.14	0.0064
KCNJ13	2.9	10.11	11.65	0.0054
H4C15	2.96	10.54	12.1	0.0087
PHYHIPL	2.96	4.74	6.3	0.0142
GRM3	3.04	8.99	10.6	0.0017
VN1R7P	3.05	3.47	5.08	0.0059
KCNK12	3.13	6.03	7.67	0.0253
OTX2	3.13	13.69	15.33	0.0006
FHL3	3.17	8.26	9.93	0.0175
EYA4	3.18	6.79	8.46	0.0048
H2BC14	3.22	14.6	16.29	0.0053
MAB21L2	3.25	6.41	8.11	0.0014
DIPK1C	3.33	5.96	7.7	0.0017
PARM1	3.39	6.14	7.9	0.0169
GPR50	3.5	10.38	12.19	0.0014
SNORD24	3.54	15.52	17.35	0.005
KCNK10	3.7	6.92	8.8	0.0003
GFRA1	3.72	7.45	9.35	0.0003
MIR3143	4.06	6.18	8.2	0.0014
GLIS3	4.21	5.67	7.74	0.0023
CAPN6	4.53	12.89	15.07	0.0017
mir-1299	29.79	6.98	11.88	0.0187

## Sheet: Day14
Supplementary Dataset 1. List of genes differentially expressed during NS/PC differentiation between ROR2 KD cells and control cells
Day14
Symbol	Fold Change	Control d14 Avg (log2)	shROR2 d14 Avg (log2)	FDR P-val
ZIC1	-237.38	16.27	8.38	2.74e-10
SPRY1	-38.97	14.42	9.14	2.34e-12
NNAT	-30.21	12.68	7.76	5.31e-09
FBLN1	-21.67	11.88	7.45	2.01e-09
ATP1A2	-20.14	10.1	5.77	3.14e-08
TNC	-17.59	8.09	3.95	5.15e-09
HDC	-15.91	11.39	7.4	7.12e-08
IGFBP3	-15.85	12.1	8.11	5.97e-11
CCDC169-SOHLH2	-13.04	8.9	5.2	2.01e-09
ABLIM1	-12.97	13.35	9.66	1.18e-10
CD82	-12.25	11.63	8.02	1.31e-09
ZIC3	-12.05	8.94	5.35	1.38e-09
DUSP6	-11.88	8.96	5.39	2.17e-07
ETV5	-10.52	9.84	6.44	3.54e-08
RSPO1	-10.01	8.81	5.48	1.27e-05
NKX2-1	-9.71	9.61	6.33	3.14e-08
SOHLH2	-9.65	8.77	5.5	9.87e-08
ALCAM	-8.98	13.18	10.01	1.31e-09
SPRY2	-8.91	11.69	8.54	1.55e-07
DSP	-8.72	10.9	7.77	9.25e-10
PREX1	-8.56	9	5.9	9.8e-08
SPRY4	-7.9	6.72	3.74	6.4e-06
HPSE2	-7.8	11.2	8.24	6.78e-06
SRY	-7.74	10.14	7.19	8.87e-07
LRRC17	-7.64	11.93	8.99	7.16e-05
ST8SIA4	-7.52	11.4	8.49	5.94e-06
ZIC5	-6.84	8.59	5.82	0.0001
HTR2C	-6.69	6.75	4	2.84e-06
CCDC169	-6.56	9.24	6.52	8.69e-09
ROR2	-6.34	6.66	4	1.98e-06
SLFN13	-6.29	8.46	5.81	6.25e-08
VWA5B1	-6.21	7.63	5	0.0032
CXCR4	-6.04	12.36	9.77	7.89e-07
AK4	-5.93	8.94	6.37	3.59e-08
FGF8	-5.79	8.69	6.16	1.23e-05
CDON	-5.12	12.24	9.89	6.13e-07
SPON1	-5	8.13	5.8	0.0001
F3	-4.99	8.75	6.43	0.0047
PLA2G3	-4.98	6.77	4.46	6.95e-05
ZIC2	-4.89	5.46	3.17	0.0001
KCNQ3	-4.86	10.35	8.07	6.64e-07
SHC3	-4.86	8.27	5.99	6.28e-05
NHLH1	-4.84	10.02	7.74	0.0142
NEUROD4	-4.82	6.41	4.14	0.0016
FZD5	-4.78	13.6	11.34	5.76e-07
GALNT12	-4.74	10.09	7.85	1.44e-06
RHOU	-4.74	9.6	7.36	2.24e-05
RSPO3	-4.7	6.98	4.75	9.36e-05
ADCYAP1R1	-4.69	8.71	6.49	2.89e-06
ASS1	-4.66	9.61	7.39	7.95e-05
IL17RD	-4.58	11.17	8.98	2.59e-07
OVOS2	-4.51	9.13	6.95	0.0009
AMOT	-4.45	10.05	7.89	0.0065
GPR176	-4.41	7.55	5.41	1.72e-05
MEIOC	-4.41	6.78	4.64	0.0001
SFTA3	-4.34	7.56	5.44	0.0002
RHOU	-4.3	10.21	8.1	3.93e-05
RNF125	-4.26	7.67	5.58	0.0001
ZNF385B	-4.25	9.57	7.48	8.98e-06
LDHA	-4.24	13.56	11.47	8.3e-06
NPY2R	-4.21	8.82	6.75	9e-05
ZIC4	-4.19	5.12	3.06	3.09e-05
DDX60	-4.17	6.9	4.83	0.0069
CDK6	-4.08	8.88	6.85	0.0004
EFEMP1	-4.01	11.65	9.64	2.69e-05
SLC38A5	-3.95	5.56	3.58	5.25e-05
LIPG	-3.94	10.64	8.66	0.0003
LINC02506	-3.93	8.95	6.98	0.0002
BLID	-3.92	7.78	5.81	0.0004
FAM72C/FAM72D	-3.8	12.51	10.59	2.71e-05
PNPLA3	-3.78	8.87	6.96	0.0005
MAK	-3.72	7.98	6.09	0.0052
CYP2S1	-3.68	7.84	5.96	0.0045
RGS10	-3.65	8.89	7.02	0.0024
PMEL	-3.64	8.35	6.48	9.62e-05
COL9A1	-3.59	10.77	8.93	2.46e-06
FAM72A	-3.58	12.83	10.98	5.65e-05
MMP2	-3.58	11.91	10.07	5.66e-06
MAN1C1	-3.54	5.29	3.47	0.0398
HDAC2-AS2	-3.53	6.33	4.51	0.0006
RARB	-3.52	5.93	4.11	0.046
ARHGAP31	-3.51	7.11	5.3	0.0009
TMEM74	-3.51	7.29	5.47	0.0002
PCSK2	-3.5	11.22	9.41	0.0022
FAM72C/FAM72D	-3.49	12.94	11.14	4.62e-06
LINC01044	-3.46	6.61	4.82	0.0005
LPAR6	-3.44	6.65	4.87	0.0272
SPTLC3	-3.44	7.79	6.01	0.0003
TRPM3	-3.43	12.05	10.27	0.0001
HMMR	-3.42	11.74	9.97	0.0003
NCR3LG1	-3.4	8.47	6.71	0.0003
FAM72B	-3.35	12.74	11	0.0003
LAMC1	-3.34	14.16	12.42	7.98e-06
STC1	-3.34	8.57	6.83	5.49e-05
CTNNBIP1	-3.32	7.63	5.9	0.0009
WNT2B	-3.31	6.62	4.89	0.0006
ID2	-3.3	12.2	10.48	0.0002
SLC44A3-AS1	-3.29	8.17	6.45	0.0005
TCN2	-3.28	10.19	8.47	0.0007
CYYR1	-3.27	12.11	10.4	0.0003
FGFBP3	-3.23	13.07	11.37	6.69e-05
HMCN1	-3.21	8.7	7.02	0.0044
XACT	-3.2	7.02	5.34	0.0065
ANKH	-3.19	7.62	5.95	0.0032
SLC27A2	-3.19	8.74	7.06	0.0058
SERPINF1	-3.16	10.88	9.22	0.0067
RBPMS2	-3.12	7.99	6.35	7.89e-06
ADAMTS20	-3.09	5.91	4.28	0.0163
GJA1	-3.09	13.42	11.8	0.0002
ALDOC	-3.04	8.2	6.6	0.0103
CDHR1	-3.04	8.54	6.94	0.0007
IRS4	-3.03	9.86	8.26	0.0003
NOS2	-3.03	8.7	7.1	0.0135
KIT	-3.02	11.5	9.9	0.0012
LTBP1	-2.98	14.51	12.93	0.0005
NHLH2	-2.97	7.54	5.97	0.008
NPM3	-2.97	9.76	8.19	0.0004
ADAM12	-2.92	7.66	6.12	0.018
UGT8	-2.9	8.52	6.98	0.0019
BNC2	-2.88	5.99	4.47	0.0006
LEMD1	-2.88	13.04	11.51	0.0006
GABRA5	-2.87	7.73	6.21	6.04e-05
AOX1	-2.86	6.09	4.57	0.0002
DUSP4	-2.85	10.45	8.94	0.0098
ARL9	-2.83	6.4	4.9	0.0051
SLITRK6	-2.79	8.33	6.85	0.0072
ALPL	-2.78	9.64	8.16	0.0013
WSCD1	-2.78	7.41	5.93	0.0039
FABP7	-2.75	17.32	15.86	0.0029
HSD17B11	-2.74	11.63	10.17	0.002
ITGB5	-2.74	8.21	6.75	0.0011
AGGF1P3	-2.73	7.98	6.53	0.0447
GNG11	-2.73	6.77	5.31	0.005
MAOA	-2.73	6.88	5.43	0.027
NOG	-2.73	7.46	6.02	0.0422
HEY1	-2.72	9.12	7.67	0.0114
LITAF	-2.72	10.93	9.49	0.0004
SPRED2	-2.71	11.34	9.9	0.0014
CHRNA3	-2.68	9.63	8.21	0.0032
SMS	-2.67	16.07	14.65	0.0001
BAIAP2L1	-2.63	9.01	7.62	0.0087
ADAMTS19	-2.62	6.73	5.34	0.0014
GRIA4	-2.62	7.28	5.89	0.0092
LYN	-2.62	7.52	6.14	0.0008
ANO5	-2.61	8.43	7.05	0.002
CYB5R2	-2.6	9.69	8.31	0.0335
HES1	-2.6	11.55	10.17	0.0003
NPTX2	-2.6	6.99	5.61	0.0441
PTN	-2.6	11.66	10.28	0.0002
SEPTIN4	-2.6	7.08	5.7	0.001
TTF2	-2.6	10.46	9.09	0.0004
UBE2S	-2.6	9.95	8.57	0.0353
PLBD1	-2.59	8.9	7.52	0.0335
HSD17B7P2	-2.58	11.51	10.14	0.0006
GUCY1A1	-2.57	8.24	6.88	0.0249
IL17RB	-2.57	5.28	3.92	0.0218
LOC101928730	-2.57	5.28	3.92	0.0007
ZC3HAV1	-2.57	10.14	8.77	0.0049
BTN3A2	-2.56	9.26	7.9	0.0029
FREM2	-2.55	8.77	7.42	0.0152
WFDC2	-2.54	6.97	5.62	0.0212
NEUROG1	-2.51	6.54	5.22	0.0032
SLC6A15	-2.5	10.93	9.61	0.0045
USH2A	-2.5	8.19	6.87	0.0234
CYP27A1	-2.47	5.87	4.56	0.0296
RTL1	-2.47	7.85	6.54	0.0012
PLOD2	-2.46	11.05	9.75	0.0028
PLEKHB1	-2.44	10.17	8.88	0.0027
TESC	-2.44	4.89	3.6	0.0491
LDHAP7	-2.43	8.11	6.83	0.0088
SLCO4C1	-2.41	7.72	6.45	0.0193
STARD13	-2.41	6.33	5.06	0.0482
VAX1	-2.4	9.84	8.58	0.0069
ARL2	-2.39	10.67	9.42	0.0147
COCH	-2.39	8.97	7.71	0.0091
HEG1	-2.39	8.68	7.42	0.0126
QNG1	-2.39	9.99	8.73	0.003
SLC7A8	-2.39	10.69	9.43	0.0309
ARRDC4	-2.38	10.61	9.36	0.0098
STARD4	-2.38	13.19	11.93	0.0012
ZNF215	-2.38	9.66	8.4	0.0005
RAB11FIP4	-2.37	7.01	5.77	0.0106
HS3ST5	-2.36	6.46	5.22	0.0015
PCP4	-2.36	9.54	8.3	0.0415
POC1B	-2.36	8.24	7	0.0424
MBIP	-2.35	15.9	14.67	0.0027
ABCC1	-2.34	11.07	9.84	0.0109
MYO5C	-2.34	9.62	8.39	0.0018
OTX2-AS1	-2.34	6.24	5.02	0.048
SLC29A2	-2.34	9.05	7.83	0.0256
HSD17B7	-2.33	13.21	11.99	0.0002
SULF1	-2.33	14.85	13.63	0.0222
ABCA5	-2.32	10.57	9.35	0.0152
PDK1	-2.31	10.05	8.84	0.0043
PRKCE	-2.31	8.04	6.83	0.0424
TICRR	-2.31	7.65	6.44	0.007
ACSS2	-2.3	9.75	8.54	0.0017
CNNM4	-2.3	9.34	8.13	0.0019
FASN	-2.29	13.59	12.39	0.002
SYCP2L	-2.29	8.35	7.15	0.0148
DIPK2A	-2.28	12.16	10.97	0.0056
mir-217	-2.28	4.71	3.51	0.0174
SNX9	-2.28	12.84	11.65	0.0061
GPR50	-2.27	13.24	12.05	0.0215
SCARB1	-2.27	8.93	7.75	0.0095
CENPM	-2.26	10.16	8.98	0.0064
GPR85	-2.26	9.97	8.8	0.003
KIF14	-2.26	12.42	11.24	0.0008
FDPS	-2.25	15.09	13.92	0.0069
COL2A1	-2.24	10.99	9.82	0.0277
PDYN	-2.24	5.15	3.99	0.0181
PRODH	-2.24	6.56	5.4	0.0147
CENPH	-2.23	12.32	11.16	0.0019
MZT1	-2.23	12.48	11.33	0.0163
ACSL4	-2.22	12.5	11.35	0.0118
CIT	-2.22	11.88	10.73	0.0025
GALNT13	-2.22	9.36	8.21	0.0243
PRKAA2	-2.22	10.23	9.08	0.0261
SLC29A1	-2.21	10.63	9.49	0.02
SYT9	-2.21	8.78	7.64	0.0252
VAT1L	-2.21	10.9	9.76	0.038
COL24A1	-2.2	8.05	6.91	0.012
COL9A3	-2.2	4.35	3.21	0.0228
EPHA2	-2.2	8.54	7.4	0.0084
MAPKAPK3	-2.2	11.02	9.88	0.0242
SLC25A15	-2.2	9.1	7.96	0.0018
SORCS2	-2.2	6.98	5.85	0.01
STPG1	-2.2	9.78	8.64	0.0261
MYCN	-2.19	13.09	11.96	0.0087
HSD17B12	-2.18	14.87	13.75	0.0015
STEAP1	-2.18	7.42	6.29	0.009
ISOC1	-2.17	10.98	9.86	0.0031
C1orf54	-2.16	10.23	9.12	0.0123
LHX5	-2.16	9.12	8.01	0.0349
ROBO1	-2.16	13.78	12.67	0.0004
SLC2A1	-2.16	14.63	13.52	0.0195
CEP152	-2.15	10.86	9.76	0.0146
ETV1	-2.15	12.7	11.59	0.002
PRODH	-2.15	7.22	6.11	0.015
LYNX1	-2.14	8.39	7.29	0.0108
TGFBI	-2.14	6.1	5	0.0272
TMEM108	-2.14	8.33	7.23	0.0019
ARHGAP18	-2.13	8.07	6.98	0.0157
BEND4	-2.12	5.52	4.44	0.0486
WDR72	-2.11	8.6	7.52	0.0212
CMBL	-2.1	10.5	9.43	0.004
THNSL1	-2.1	9.15	8.08	0.0038
MAGEA4	-2.09	5.66	4.59	0.023
ZIC1	-2.09	3.97	2.91	0.023
F11R	-2.08	10.27	9.22	0.0322
AK7	-2.07	8.93	7.88	0.0473
RAB11FIP2	-2.07	12.51	11.46	0.0093
CMTM7	-2.06	9.98	8.93	0.0155
LRIG3	-2.06	9.94	8.9	0.008
NUF2	-2.06	12.35	11.31	0.0274
SPRED1	-2.06	12.13	11.09	0.0056
ABCC4	-2.05	12.54	11.51	0.0313
FEZF1	-2.05	15.02	13.98	0.0123
EFNA5	-2.04	14.57	13.54	0.0025
MGST1	-2.04	18.09	17.06	0.0317
PATJ	-2.04	9.6	8.57	0.0217
DDX60L	-2.03	5.39	4.37	0.0227
ZNF397	-2.03	12.3	11.28	0.0024
RAB3IP	-2.02	12.42	11.4	0.0251
NMU	-2.01	11.72	10.72	0.0162
USP54	-2.01	12.6	11.59	0.005
BTG3	-2	10.34	9.33	0.0122
RALYL	2	4.55	5.55	0.0441
RASAL2	2.02	11.88	12.9	0.0123
SVIL-AS1	2.03	9.8	10.82	0.0384
DSCAM	2.04	3.84	4.87	0.0152
MT1P3	2.06	6.6	7.65	0.0161
let-7	2.08	5.67	6.73	0.0341
MXD1	2.08	8.38	9.44	0.0056
SAMD15	2.08	7.86	8.92	0.0257
TRIM2	2.08	13.26	14.31	0.0033
ZNF705A	2.08	9.23	10.29	0.0191
ISL1-DT	2.09	5.48	6.55	0.0388
PCYT1A	2.09	9.13	10.19	0.0481
PIK3C2B	2.09	9.55	10.62	0.041
TET2	2.09	11.24	12.3	0.003
ATCAY	2.1	7.94	9.01	0.0123
CDH11	2.1	12.2	13.27	0.0144
KAT6B	2.1	11.01	12.08	0.0075
NEFL	2.1	9.37	10.45	0.0126
EPS8	2.11	9.94	11.02	0.0301
HS3ST1	2.11	4.41	5.49	0.0118
DIABLO	2.12	11.01	12.09	0.0186
CSRNP3	2.13	10.37	11.47	0.0175
PCDHB13	2.13	8.5	9.59	0.0058
GPRC5B	2.14	9.72	10.82	0.0399
ISLR2	2.14	7.85	8.94	0.047
JUN	2.14	8.79	9.89	0.0488
KAT6B	2.14	9.07	10.17	0.0303
TSPAN5	2.14	12.35	13.45	0.0019
ANXA2	2.15	14.15	15.26	0.0275
S1PR1	2.15	13.11	14.21	0.0175
TRIM24	2.15	15.02	16.13	0.0038
AKR1C1/AKR1C2	2.16	8.24	9.35	0.023
CTSA	2.16	8.77	9.89	0.0162
JAG1	2.16	12.06	13.17	0.0203
TRMT9B	2.16	6.18	7.29	0.0371
VSTM4	2.16	7.28	8.4	0.0134
SNCAIP	2.17	9.24	10.36	0.0085
ZNF608	2.17	12.33	13.45	0.0261
NRIP1	2.18	13.43	14.55	0.0044
ONECUT1	2.18	9.83	10.95	0.0027
TNFRSF9	2.18	6.01	7.14	0.0458
BCL6	2.19	9.27	10.4	0.034
DTX4	2.19	11.62	12.76	0.0015
LINC02981	2.19	5.65	6.78	0.0117
OSBPL6	2.19	8.4	9.53	0.0132
SLC5A12	2.19	9.25	10.38	0.048
PTCH1	2.2	12.47	13.61	0.0014
RBP1	2.2	6.39	7.53	0.0228
TMEM176A	2.2	4.87	6.01	0.0385
PRDM12	2.21	3.95	5.09	0.0121
LINC02595	2.22	8.34	9.49	0.0062
TIMP3	2.22	7.92	9.07	0.0306
FAM219A	2.23	7.18	8.33	0.0188
RAPGEF2	2.24	12.01	13.18	0.0006
TKTL1	2.24	9.12	10.28	0.0371
VEPH1	2.24	15.18	16.34	0.0201
CDO1	2.25	12.15	13.32	0.0016
PCDHB8	2.25	8.55	9.72	0.0058
RND3	2.25	11.07	12.24	0.0086
ERBB4	2.26	6.73	7.91	0.0148
GLI3	2.26	13.71	14.89	0.0074
DCX	2.27	14.69	15.87	0.0034
NFASC	2.28	9.03	10.22	0.0009
RAPGEF2	2.28	8.73	9.92	0.0253
DMRTA1	2.29	8.42	9.62	0.0072
MID1	2.29	12.33	13.52	0.0002
ANXA2P2	2.3	12.57	13.78	0.0253
IGSF11	2.3	6.81	8.01	0.0174
MERTK	2.31	9.21	10.42	0.0007
TMEM47	2.31	14.47	15.67	0.002
ADGRV1	2.32	8.67	9.89	0.0355
KAT6B	2.33	11.35	12.57	0.0024
TRAM2	2.33	10.55	11.78	0.005
INTU	2.34	10.68	11.91	0.0062
NAGK	2.34	11.27	12.5	0.0398
MMRN1	2.35	11.15	12.38	0.0146
CREB5	2.36	14.2	15.44	0.0482
MLLT3	2.39	13.55	14.81	0.0006
CALCOCO1	2.4	9.49	10.75	0.0135
CHN2	2.4	7.69	8.95	0.0001
ZEB2	2.41	8.62	9.9	0.0207
CDH8	2.42	7.7	8.97	0.0032
LINC02106	2.42	3.65	4.92	0.0361
TOM1L2	2.43	8.39	9.67	0.0119
ANK2	2.44	12.47	13.76	0.0014
MAMDC2	2.44	6.84	8.12	0.0022
ASXL3	2.45	7.82	9.11	0.0013
FNDC5	2.45	9.76	11.05	0.0096
HBEGF	2.45	6.49	7.78	0.0006
PPP2R2B	2.45	8.81	10.1	0.0005
ARX	2.46	4.34	5.63	0.0004
NRG1	2.46	8.5	9.8	0.0048
TSPAN18	2.46	13.3	14.6	0.0004
WLS	2.46	6.59	7.89	0.0216
ATP1A3	2.47	11.77	13.08	0.0022
IL1RAP	2.47	5.73	7.04	0.0043
MIR124-2HG	2.48	11.54	12.85	0.0194
MIR99AHG	2.48	10.94	12.25	0.0275
JUND	2.49	8.37	9.68	0.0355
LANCL2	2.49	10.85	12.16	0.0067
PANTR1	2.5	9.63	10.95	0.0012
S100A10	2.5	8.48	9.8	0.0033
BARX1	2.51	5.09	6.41	0.0275
RGS20	2.51	5.98	7.3	0.0332
UNC5D	2.51	4.71	6.04	0.018
ASB8	2.53	9.83	11.17	0.0306
LOC151760	2.54	8.23	9.58	0.0043
LMO1	2.56	9.41	10.77	0.035
MT1B	2.57	6.54	7.9	0.0046
OTX1	2.57	6.27	7.64	0.0098
RAB15	2.57	9.99	11.35	0.0007
ATP6V0A1	2.58	11.71	13.08	0.0009
CNTN2	2.58	9.19	10.56	0.003
KAT6B	2.58	11.32	12.68	0.0039
SLC17A6	2.58	8.05	9.42	0.0418
NSG2	2.59	6.79	8.16	0.0006
SCN3A	2.59	6.62	7.99	0.0014
ATP6V1G2	2.6	6.8	8.17	0.0202
CELF3	2.6	9.69	11.07	0.0212
DMRT3	2.6	4.2	5.58	0.0108
SIM1	2.6	4.83	6.21	0.0128
THBS1	2.6	8.46	9.84	0.025
GLIPR1	2.61	7.34	8.72	0.0487
PCDHB16	2.61	9.71	11.09	0.0029
MAP3K13	2.62	8.35	9.75	0.0013
NMNAT2	2.65	7.44	8.84	0.0072
TNIK	2.65	7.27	8.68	0.0013
C11orf87	2.67	5.62	7.04	0.0241
SH3RF1	2.67	11.12	12.53	0.0002
TUNAR	2.67	7.71	9.13	0.0017
HACD4	2.68	8.32	9.74	0.009
ACTR3C	2.69	8.3	9.73	0.0008
ELAVL3	2.7	9.72	11.15	0.0027
SLC7A5	2.7	9.28	10.72	0.0118
RNF182	2.71	8.26	9.7	0.0008
CNTN1	2.72	6.44	7.89	0.0202
TSPAN12	2.72	10.97	12.42	8.06e-05
SETBP1	2.73	11.25	12.7	6.28e-05
TSPAN2	2.74	9.49	10.95	0.0005
GADD45G	2.75	6.69	8.15	0.0215
LINC01102	2.75	6.43	7.89	0.0153
IRAG2	2.76	4.59	6.06	0.0247
LINC01414	2.77	10.97	12.44	0.005
PARD3B	2.77	7.91	9.38	0.0136
ADCY2	2.78	6.47	7.94	0.0037
MYT1	2.78	7.14	8.61	0.0027
TPM1	2.78	14.5	15.98	2.47e-05
SFRP2	2.79	14.65	16.13	2.49e-06
ADAMTSL1	2.8	6.07	7.56	0.0486
SOBP	2.8	9.29	10.78	0.0046
CADM3	2.81	6.79	8.28	0.0028
IGDCC3	2.81	12.91	14.41	0.0002
PLK2	2.81	8.76	10.25	0.0001
TMEM150C	2.83	7.2	8.7	0.0033
SLCO5A1	2.84	9.37	10.87	0.0007
PLXNA4	2.86	4.55	6.06	0.0081
ID4	2.87	9.7	11.22	0.0003
ITGB8	2.87	12.64	14.16	0.0003
SNAP25	2.87	6.8	8.32	0.0005
SLC7A11	2.89	9.76	11.29	0.0003
LOC101927314	2.91	4.92	6.47	0.0252
GDAP1L1	2.92	7.94	9.49	0.0003
NECTIN2	2.94	10.2	11.76	0.0032
ENPP2	2.95	4.54	6.1	0.0016
RHOB	2.95	8.83	10.39	7.14e-05
SLITRK2	2.96	7.91	9.48	0.0083
SCUBE3	3	11.12	12.7	0.0002
MT1F	3.01	4.44	6.03	0.0002
ST8SIA5	3.02	4.7	6.3	0.0378
FGD3	3.04	6.6	8.2	0.0005
PAG1	3.04	4.22	5.82	0.0017
KCNH5	3.05	6.74	8.35	0.0234
SOX2-OT	3.05	12.86	14.47	0.0104
DIPK1C	3.06	4.76	6.38	0.0015
DLL3	3.07	6.87	8.49	0.0008
SEMA3A	3.08	11.66	13.28	9.8e-06
CPEB2	3.1	7.16	8.79	0.0002
FBXO32	3.1	5.31	6.94	0.0025
SCN3B	3.1	6.11	7.74	0.004
EGR1	3.11	8.06	9.7	0.0304
PCDH15	3.11	3.65	5.29	0.0146
ST6GAL2	3.11	9.17	10.81	0.0009
RAB31	3.14	9.31	10.96	0.0033
RUNDC3A	3.16	6.03	7.69	9e-05
GAP43	3.17	8.16	9.82	1.48e-05
TMEM88	3.17	7.37	9.04	0.0183
PHACTR3	3.18	6.26	7.93	0.001
TNFRSF19	3.19	5.58	7.25	0.0006
LGR5	3.22	7.47	9.15	0.0303
INA	3.23	13.73	15.42	0.0002
NDST3	3.23	6.75	8.44	0.0116
NAV3	3.24	9.99	11.69	0.0361
XKR4	3.24	5.79	7.49	0.0004
PACRG	3.25	5.98	7.67	0.0003
BARHL2	3.26	4.79	6.5	1.66e-05
BMP5	3.26	7.95	9.66	5.48e-05
ACTL6B	3.27	4.3	6.01	0.028
ACTR3B	3.29	10.12	11.84	0.0006
CROT	3.29	11.67	13.39	1.95e-05
NALCN	3.31	5.74	7.46	0.0003
SIPA1L2	3.32	10.25	11.99	0.0012
CRB1	3.36	9.05	10.8	0.0043
DACH1	3.36	11.68	13.43	0.0008
CDH20	3.37	6.22	7.97	0.0099
NXPH1	3.37	4.95	6.7	0.0021
MT1L	3.39	6.24	8	0.0022
NDST4	3.42	9.35	11.13	3.99e-05
SPX	3.43	5.06	6.84	0.0006
SRGAP1	3.43	11.11	12.88	1.64e-05
CITED2	3.45	11.1	12.89	0.0002
FZD7	3.45	10.5	12.29	5.93e-06
CA8	3.47	5.31	7.1	0.0011
TRIM9	3.48	6.03	7.83	0.0011
MT1A	3.5	6.31	8.12	0.0009
PDE3A	3.51	7.53	9.35	0.0002
MT2A	3.54	8.11	9.94	0.0123
XYLT1	3.54	10.82	12.64	5.49e-05
STMN2	3.55	14.46	16.29	0.0065
ARMCX3	3.58	12.25	14.1	1.39e-05
AFF1	3.61	13.28	15.13	9.88e-06
MIR7-3HG	3.63	4.57	6.43	0.0001
ANOS1	3.65	10.78	12.64	2.42e-05
FOXP2	3.65	6.33	8.2	0.0001
MEIS1	3.65	11.33	13.19	5.94e-06
PLCL1	3.66	5.2	7.08	0.0058
BCL11A	3.72	4.41	6.31	0.0005
PAX6	3.73	13.15	15.05	2.51e-05
FSIP2	3.82	9.26	11.19	0.0105
RUNX1T1	3.82	6.2	8.13	0.0013
CNTNAP5	3.87	5.96	7.92	4.3e-05
CLSTN2	3.88	5.94	7.89	7.13e-07
TGFB2	3.88	8.58	10.54	0.0002
DACT1	3.89	6.35	8.31	9.79e-05
CADM2	3.9	8.29	10.25	0.0034
GALNT10	3.91	6.84	8.81	5.93e-06
ASCL1	3.92	9.14	11.11	0.0015
CDH6	3.93	9.16	11.14	1.36e-05
NHSL1	3.95	11.53	13.52	7.78e-06
RCAN2	3.96	6.91	8.89	7.78e-06
GRIA2	3.98	6.06	8.05	0.0027
NRP2	4.03	6.59	8.6	4.93e-05
PCDH7	4.08	8.95	10.98	0.0009
SOX6	4.21	12.66	14.74	5.48e-05
NOL4	4.22	7.79	9.87	0.0003
MGC12916	4.25	5.71	7.79	0.0003
CDH23	4.28	5.48	7.58	2.42e-05
BMP4	4.33	5.66	7.77	0.005
LRRN3	4.36	8.19	10.32	5.25e-05
PDLIM5	4.37	12.54	14.66	2.21e-07
GLIS3	4.4	4.83	6.97	0.0004
ARMCX6	4.47	9.25	11.41	3.84e-05
GNG3	4.5	6.88	9.05	4.56e-05
DIRAS2	4.53	4.72	6.9	0.0002
TSHZ2	4.53	8.09	10.27	1.53e-06
GASK1B	4.55	5.65	7.83	0.0003
SLITRK1	4.55	7.84	10.03	1.22e-05
DDAH1	4.65	12.62	14.84	2.97e-06
ADGRL3	4.71	12.55	14.79	5.89e-06
MTUS1	4.71	9.68	11.92	1.23e-05
NUAK1	4.82	9.38	11.65	5.89e-07
LIX1	4.84	11.59	13.86	1.98e-06
L1CAM	4.89	6.5	8.79	1.35e-05
AKAP6	4.9	10.18	12.47	0.0018
DCC	4.9	11.25	13.54	6.55e-07
FGFR3	4.91	6.14	8.44	2.76e-06
SPOCK1	4.97	7.1	9.41	4.11e-05
ANXA1	5	9.56	11.88	4.71e-06
SLC32A1	5	3.49	5.81	4.71e-06
NRXN3	5.02	7.45	9.78	0.0002
MAB21L2	5.08	7.28	9.63	3.22e-06
MIAT	5.14	10.96	13.32	0.0005
VCAM1	5.14	9.32	11.69	5.92e-05
LRATD2	5.28	9.6	12	9.8e-06
FAP	5.29	3.49	5.9	5.87e-05
CCN1	5.32	9.86	12.27	2.75e-06
P3H2	5.32	9.14	11.55	0.0001
NRN1	5.48	5.29	7.75	1.04e-06
PIP5K1B	5.5	7.33	9.79	1.26e-05
PCDH9	5.55	5.33	7.8	8.11e-05
SNORD74B	5.6	4.25	6.73	7.78e-06
ROBO2	5.65	8.91	11.41	1.86e-07
ARMCX2	5.66	12.88	15.38	3.14e-08
ADGRL3	5.71	9.81	12.33	0.0003
CDH7	5.72	8.09	10.61	6.13e-07
MAF	5.73	5.38	7.9	0.0003
TLE1	5.77	9.6	12.12	7.54e-07
KCNH8	5.81	9.34	11.88	5.25e-05
CDH18	5.99	5.62	8.21	3.86e-05
SOX3	6.08	6.32	8.93	5.49e-05
FILIP1	6.09	6.14	8.74	6.58e-08
GFRA2	6.11	6.6	9.21	6.59e-05
PTX3	6.15	12.47	15.09	8.35e-08
DLX6	6.26	4.4	7.04	4.9e-08
PLPP4	6.31	6.4	9.05	7.89e-06
PCDH11Y	6.34	9.2	11.86	3.37e-07
LINC00461	6.5	8.35	11.05	9.8e-06
MAB21L1	6.55	6.29	9	3.99e-05
ESRRG	6.6	10.72	13.45	1.77e-08
AJUBA	6.64	9.33	12.06	1.21e-07
NR2E1	6.75	9.2	11.95	8.94e-06
PCDH17	7.29	11.21	14.08	3.32e-08
GAD2	7.36	4.73	7.61	7.78e-06
ISL1	7.42	3.96	6.85	3.53e-06
TIAM2	7.45	7.3	10.2	2e-08
ENPP2	7.46	10.17	13.06	2.08e-08
HS3ST3B1	7.77	7.22	10.17	7.12e-08
MT1X	7.77	7.8	10.76	7.12e-08
PI15	7.77	6.77	9.73	2.08e-06
GPC4	7.89	9.76	12.74	5.25e-10
EPHA7	8.03	11.84	14.84	2e-08
EFNB2	8.47	10.5	13.59	1.42e-09
NR2F2-AS1	8.59	4.32	7.43	2.9e-07
HS3ST3A1	8.74	5.92	9.05	8.48e-07
NKAIN2	8.91	7.4	10.56	5.68e-06
SYT17	9.04	8.82	11.99	3e-09
MOXD1	9.45	6.36	9.6	7.13e-07
FGFR2	9.93	8.8	12.11	2.32e-10
PCDH11X	9.98	9.44	12.76	9.92e-09
GSX2	11.21	6.67	10.16	4.84e-07
TOX	11.3	9.76	13.26	2.01e-09
NR2F1	12.15	10.31	13.91	2.14e-09
NR2F1-AS1	12.27	9.34	12.96	1.19e-07
PROX1	12.33	5.21	8.83	2.49e-10
LIMCH1	12.56	7.58	11.23	2.7e-06
CACNG3	12.61	4.1	7.76	7.89e-06
DLX2	12.83	5.09	8.77	2.08e-08
EPHA3	13.56	10.29	14.05	1.63e-09
FAT4	13.97	12.7	16.5	9.92e-09
WNT7A	15.05	5.35	9.26	2.08e-08
LAMP5	16.52	5.92	9.97	2.01e-07
CCN2	17.7	6.86	11	6.29e-09
NTRK2	17.7	7.17	11.31	2.75e-09
LOC105370586	17.79	5.93	10.08	0.0066
AMBN	29.23	5.27	10.14	2.49e-10
SCGN	31.84	3.5	8.49	2.49e-10
NR2F2	39.18	7.76	13.06	9.32e-10
DLX1	72.92	6.57	12.76	4.12e-12
DLX5	89.19	6.24	12.72	3.65e-14
KCNJ13	92.73	5	11.54	1.63e-13
DLX6-AS1	133.32	7.33	14.39	7.33e-12

## Sheet: Day21
Supplementary Dataset 1. List of genes differentially expressed during NS/PC differentiation between ROR2 KD cells and control cells
Day21
Symbol	Fold Change	Control d21 Avg (log2)	shROR2 d21 Avg (log2)	FDR P-val
ZIC1	-335.89	14.58	6.19	3.19e-11
SFTA3	-138.21	14.13	7.02	4.57e-13
DCT	-127.31	10.75	3.76	8.42e-12
SPON1	-77.6	11.56	5.28	6.95e-13
NKX2-1	-62.54	12.99	7.02	7.06e-13
NNAT	-50.43	13.31	7.66	4e-10
AMOT	-31.37	13.7	8.73	5.79e-09
CD82	-30.74	12.18	7.24	1.38e-12
FBLN1	-29.17	11.45	6.58	1.99e-10
ZIC3	-26.8	12.93	8.18	9.82e-13
LHX8	-25.7	15.51	10.83	2.49e-08
LHX6	-24.19	10.13	5.53	1.5e-10
AK4	-20.43	10.71	6.36	1.51e-12
CDH9	-20.4	11.73	7.37	1.21e-09
WLS	-18.02	10.87	6.69	4.67e-10
KIT	-17.76	11.49	7.34	7.34e-10
GPR50	-17.35	15.15	11.03	5.15e-11
LITAF	-17.15	13.05	8.95	3.31e-11
OLIG2	-16.13	7.92	3.91	1.86e-09
WNT5A	-13.86	8.98	5.19	5.86e-11
LINC02200	-13.29	8.57	4.84	7.18e-07
SCN7A	-12.51	8.96	5.32	6.26e-07
SOHLH2	-12.23	8.46	4.85	1.16e-08
ZC3HAV1	-12.22	9.79	6.18	4.67e-10
PLOD2	-11.57	12.81	9.27	9.93e-11
CCDC169-SOHLH2	-11.33	8.49	4.99	1.14e-09
NKX2-1-AS1	-11.26	8.21	4.71	1.21e-09
OTX2	-10.56	14.8	11.4	1.22e-10
ACKR3	-10.03	12.71	9.38	3.46e-07
EYA1	-9.93	9.87	6.56	5.43e-08
GPC3	-9.83	10.78	7.48	1.39e-09
CCDC169	-9.68	8.84	5.57	6.32e-10
CCND1	-9.64	12.81	9.54	1.66e-10
RDH10	-9.57	10.65	7.39	1.39e-09
GPC6	-8.96	11.81	8.65	1.57e-10
NTN1	-8.86	9.52	6.37	2.91e-05
ZNF536	-8.84	9.52	6.37	5.16e-08
SULF1	-8.83	12.72	9.58	4.09e-09
NOG	-8.76	7	3.87	1.42e-06
LDHA	-8.65	13.95	10.84	1.25e-09
MIR9-3HG	-8.6	10.45	7.34	2.14e-06
EPHA5	-8.37	9.21	6.15	2.21e-06
ELOVL2	-8.36	12.74	9.68	3.84e-09
CDK6	-8.35	9.03	5.97	2.89e-07
AFF2	-8.27	16.15	13.1	1.01e-08
FREM2	-8.17	8.43	5.4	5.51e-07
GJA1	-7.92	10.43	7.45	3.84e-09
PLA2G3	-7.81	6.3	3.34	3.45e-07
CXCL14	-7.67	6.39	3.45	1.04e-07
NKAIN3	-7.25	11.39	8.53	2.28e-06
BMP7	-7.22	7.78	4.93	2.51e-07
H1-3	-6.92	12.49	9.7	5.77e-07
BRINP3-DT	-6.62	9.38	6.66	7.15e-07
LHX1	-6.46	6.23	3.54	3.17e-08
SLC27A2	-6.43	7.15	4.47	8.09e-06
ABCC1	-6.28	10.53	7.87	1.29e-07
MGST1	-6.26	16.61	13.96	5.23e-09
LOXL1	-6.13	11.26	8.65	2.11e-06
CHRNA5	-6.07	13.56	10.95	1.15e-09
NKAIN3	-6.07	11.38	8.78	6.28e-07
SYCP2L	-5.99	6.68	4.09	0.0001
CYYR1	-5.92	10.82	8.25	4.5e-07
SRY	-5.69	7.82	5.31	8.98e-06
NTRK1	-5.65	7.92	5.43	5.33e-06
FZD5	-5.61	11.92	9.43	5.36e-08
FHL1	-5.58	12.86	10.38	1.48e-08
FAT3	-5.47	9.63	7.18	0.0003
ALCAM	-5.42	10.92	8.48	5.71e-08
HMCN1	-5.42	7.4	4.96	9.8e-06
PREX1	-5.36	8.17	5.75	2.99e-06
SPARCL1	-5.36	7.19	4.77	0.0084
PNPLA3	-5.26	8.05	5.65	4.66e-06
FOXN4	-5.19	8.4	6.02	1.18e-06
ERO1B	-5.15	7.92	5.55	3.87e-06
LMO1	-5.13	13.57	11.21	5.86e-05
TMEM38B	-5.12	10.4	8.05	3.96e-07
RBPMS2	-5.05	6.7	4.36	1.24e-08
HSD17B11	-5.02	10.89	8.56	1.13e-06
B3GALT1	-5	11.95	9.63	2.81e-08
FGFBP3	-4.97	12.6	10.29	1.23e-07
ARL4C	-4.94	11.03	8.73	1.32e-07
SH3BP4	-4.9	14.36	12.07	3.38e-07
RBPMS	-4.84	13.14	10.86	1.7e-06
ST8SIA4	-4.77	12.96	10.7	0.0002
KCNS3	-4.63	6.56	4.35	0.0008
KCNQ3	-4.6	8.98	6.78	4.14e-07
FRZB	-4.56	15.58	13.39	1.04e-06
CDH6	-4.55	13.19	11	1.23e-07
ME1	-4.55	8.54	6.35	3.69e-06
ITGB5	-4.43	6.58	4.43	3.93e-07
KIFC1	-4.43	12.1	9.95	1.26e-05
UGT8	-4.43	8.06	5.91	1.27e-05
ARHGAP18	-4.42	7.01	4.86	1.29e-06
STK24	-4.41	10.97	8.83	2.11e-07
TYMS	-4.41	15.03	12.89	2.18e-07
AMER2	-4.4	8.51	6.37	6.28e-06
UHRF1	-4.37	12.06	9.93	2.2e-07
HEY1	-4.32	8.99	6.88	3.91e-06
LIN7A	-4.32	11.98	9.88	2.37e-06
LRRC17	-4.32	10.02	7.91	0.0006
ADAMTS12	-4.31	7.93	5.82	2.31e-05
EDNRB	-4.31	9.3	7.19	4.48e-05
E2F8	-4.3	9.14	7.04	4.91e-06
MCM10	-4.3	7.51	5.4	3.26e-06
RORB	-4.3	8.55	6.44	6.59e-05
CADPS2	-4.26	8.97	6.88	2.08e-05
COCH	-4.25	9.01	6.93	4.79e-06
IGSF5	-4.25	8.57	6.48	9.04e-05
LINC02506	-4.25	9.29	7.2	0.0002
GNG11	-4.24	6.02	3.94	1.38e-06
ZNF536	-4.19	8.53	6.47	9.23e-06
ZNF385B	-4.18	8.21	6.15	1e-05
PCBP3	-4.17	7.18	5.12	2.72e-05
FBXO17	-4.11	6.06	4.02	0.0003
ST6GALNAC3	-4.11	10.48	8.44	2.37e-06
FZD6	-4.07	8.71	6.68	9.84e-07
CTSC	-4.06	11.13	9.11	6.85e-07
RRAGD	-4.06	12.23	10.21	1.09e-06
B3GALT5	-4.05	8.95	6.93	1.74e-05
BRINP3	-4.04	7.39	5.38	0.0001
EGFL6	-3.99	7.01	5.02	3.82e-06
MAN2A1	-3.99	10.54	8.54	2.51e-07
DSG2	-3.98	10.68	8.69	1.72e-06
GMNN	-3.97	12.47	10.48	4.21e-06
COL9A1	-3.94	9.35	7.38	1.23e-07
FAM83D	-3.93	12.06	10.09	7.02e-06
RAD54L	-3.93	9.18	7.2	4.13e-06
TRPM3	-3.9	8.07	6.1	1.27e-05
VWA5B1	-3.88	8.83	6.87	0.0017
FOXM1	-3.87	12.3	10.35	2.48e-07
STK26	-3.85	11.12	9.18	1.22e-07
SASH1	-3.83	10.32	8.38	2.83e-06
SPART	-3.81	11.8	9.87	3.46e-07
RGS7BP	-3.76	9.74	7.83	0.0134
EFNA2	-3.75	8.9	6.99	0.0019
CNTNAP3	-3.74	11.35	9.45	0.0001
FRAS1	-3.74	9.66	7.76	0.0008
IQGAP2	-3.74	11.31	9.41	6.9e-07
PRPS2	-3.73	11.76	9.86	2.61e-06
ZNF114	-3.71	8.45	6.56	0.0002
FAM72A	-3.69	11.41	9.52	1.29e-05
LHFPL6	-3.69	13.53	11.65	0.0039
FBXO5	-3.68	10.99	9.11	2.97e-06
CDCA5	-3.67	9.49	7.61	5.18e-06
TGFBR3	-3.67	7.27	5.39	0.0034
FAM72C/FAM72D	-3.66	11.57	9.7	2.78e-07
MBIP	-3.66	15.47	13.6	5.43e-07
CDHR1	-3.65	8.7	6.84	5.45e-05
CEMIP2	-3.65	15.04	13.17	7.5e-07
ACAT2	-3.63	15.03	13.17	1.13e-05
E2F7	-3.63	10.69	8.83	4.63e-06
FLRT3	-3.63	12.74	10.88	0.0058
ACOT13	-3.62	10.95	9.09	2.05e-05
SINHCAFP1	-3.62	11.61	9.76	0.0001
RTKN2	-3.6	12.78	10.93	1.97e-05
FZD4	-3.59	8.68	6.84	3.47e-07
BLM	-3.57	10.58	8.75	4.23e-05
FOXO1	-3.57	8.79	6.95	0.0191
CCNB2	-3.56	13.76	11.93	5.83e-07
FBN3	-3.53	8.43	6.61	0.0011
MAK	-3.53	6.99	5.17	0.0009
AEBP1	-3.5	8.77	6.96	1.08e-05
CASP6	-3.5	10.94	9.13	0.0007
COL4A1	-3.5	7.19	5.38	0.0013
BRIP1	-3.47	11.1	9.3	2.41e-05
CPNE8	-3.47	8.83	7.04	1.44e-05
RAD51	-3.46	7.63	5.83	8.73e-06
CCNB1IP1	-3.45	13.9	12.11	9.61e-06
EPHB3	-3.45	9.27	7.49	1.73e-05
FANCB	-3.45	9.49	7.7	0.0226
ANG	-3.44	6.43	4.65	0.0004
HMSD	-3.44	7.24	5.45	0.0104
MGME1	-3.44	11.89	10.11	3.32e-06
GNAT3	-3.43	6.14	4.37	0.0002
CDCA3	-3.42	6.3	4.53	0.0003
ISOC1	-3.41	11.29	9.52	4.3e-06
OLIG1	-3.4	4.44	2.67	0.001
SLC2A12	-3.4	10.75	8.99	5.74e-06
CDC6	-3.39	12.01	10.25	4.12e-06
SP9	-3.39	5.05	3.29	0.0058
FAM72B	-3.38	10.99	9.23	7.7e-06
MASTL	-3.36	9.14	7.4	6.59e-05
PRIM1	-3.36	12.13	10.38	0.0004
RAB23	-3.36	10.91	9.16	0.0003
ATP23	-3.35	6.26	4.52	0.0059
BTBD17	-3.35	7.38	5.64	1.14e-05
CENPM	-3.35	8.15	6.41	2.45e-06
GLCCI1	-3.35	12.93	11.19	1.24e-07
PRXL2C	-3.35	8.3	6.55	0.0035
CMTM7	-3.34	8.83	7.09	2.12e-05
MAST4	-3.34	7.6	5.86	0.0002
NCR3LG1	-3.34	7.63	5.89	0.0002
TICRR	-3.33	7.16	5.43	6.4e-06
FAM72C/FAM72D	-3.32	10.74	9	3.69e-06
TTF2	-3.32	8.98	7.25	9.25e-07
BTG3	-3.31	9.23	7.51	2.99e-06
EZR	-3.31	14.43	12.7	6.28e-06
MDGA2	-3.31	7.57	5.84	0.0005
MYBL1	-3.31	6.97	5.25	1.26e-05
NFIB	-3.3	9.24	7.51	4.53e-05
ST3GAL6	-3.29	9.69	7.98	2e-05
CASC15	-3.28	10.12	8.41	0.0002
CD83	-3.28	8.91	7.19	2.47e-05
CALB1	-3.27	7.17	5.46	0.0007
GREB1	-3.27	13.02	11.32	1.87e-05
GRIK3	-3.27	12.88	11.17	0.0001
LURAP1L-AS1	-3.27	6.17	4.46	0.021
SPAG5	-3.27	7.07	5.36	0.0391
OVOS2	-3.26	7.65	5.95	0.004
SNX25	-3.26	9.19	7.48	0.0002
DLK1	-3.25	16.59	14.89	1.99e-06
YBX3	-3.25	9.7	8	0.0002
CDK6-AS1	-3.24	5.99	4.29	0.0002
CLDN10	-3.24	7.86	6.16	0.0003
FRMD6	-3.24	6.12	4.42	0.0022
H3C15	-3.24	12.03	10.34	0.0004
LOXL1-AS1	-3.24	3.8	2.1	0.0029
LYPD6	-3.23	7.98	6.29	0.0002
HTR2C	-3.22	5	3.31	0.0005
NCAPG2	-3.22	11.65	9.96	4.3e-06
PERP	-3.22	7.76	6.08	4.39e-05
C2CD2	-3.21	8.85	7.17	7.12e-05
SPC25	-3.19	10.93	9.26	1.26e-05
AURKB	-3.18	10.8	9.13	0.0002
FASN	-3.18	12.02	10.35	5.35e-05
CABCOCO1	-3.16	7.29	5.63	0.017
H4C1	-3.16	10.83	9.17	4.58e-05
LSS	-3.15	12.86	11.2	0.0004
PIEZO2	-3.15	7.93	6.27	0.0103
UNG	-3.15	10.94	9.28	0.0004
MCM6	-3.14	12.27	10.61	1.11e-05
SHCBP1	-3.14	9.51	7.86	2.76e-05
ECT2	-3.13	11.95	10.3	6.24e-05
GSTO1	-3.13	6.76	5.11	0.0003
KIF15	-3.13	11.1	9.45	0.0008
MXRA5	-3.13	8.1	6.46	0.0002
PAG1	-3.13	8.07	6.42	0.0005
PLCD1	-3.13	6.76	5.11	0.0073
UBE2S	-3.13	9.46	7.82	0.0098
CENPH	-3.12	11.2	9.56	0.0002
FOXD2-AS1	-3.11	5.76	4.12	0.0161
LDHAP7	-3.11	8	6.37	0.0003
BTN3A2	-3.1	8.92	7.28	0.0005
GNG5B	-3.1	7.86	6.22	0.0157
PLIN2	-3.1	11.01	9.37	4.11e-05
SINHCAFP2	-3.1	13.37	11.74	6.01e-05
CIT	-3.09	11.03	9.41	2.2e-06
ID3	-3.09	5.55	3.92	0.0057
ADAMTS3	-3.08	5.76	4.14	0.0002
BORA	-3.08	9.17	7.55	0.0002
NPY2R	-3.08	7.46	5.84	0.0002
PSRC1	-3.08	6.89	5.27	0.0226
RASGRP1	-3.07	8.56	6.94	0.01
ZBTB24	-3.07	9.09	7.48	8.51e-05
AK4P1	-3.06	6.02	4.4	0.0002
FANCD2	-3.05	11	9.39	0.0001
STIL	-3.05	11.13	9.52	7.09e-05
ALPL	-3.04	6.1	4.5	0.0002
CNTN2	-3.04	10.3	8.7	6.59e-05
STARD9	-3.04	9.08	7.47	0.0002
TEX15	-3.04	8.17	6.57	0.0004
BUB1B	-3.03	13.63	12.03	5.18e-06
CENPL	-3.03	8.82	7.22	8.23e-05
CHEK2	-3.03	8.07	6.47	0.0078
CKS1B	-3.02	11.92	10.33	6.76e-06
LHFPL2	-3.02	7.79	6.19	7.42e-06
DPP7	-3.01	6.58	4.99	0.0027
H1-2	-3.01	11.3	9.71	0.0089
ZNF204P	-3.01	8.2	6.61	0.0039
PPIF	-3	10.16	8.57	0.0008
SINHCAF	-3	16.02	14.44	3.21e-06
ULK4P3	-3	8.36	6.77	0.0004
HVCN1	-2.99	6.48	4.9	0.0011
NECTIN3	-2.99	15.86	14.28	3.22e-06
CDK1	-2.98	12.64	11.06	3.43e-05
H2BC10	-2.98	11.79	10.22	0.0019
SCDP1	-2.98	13.46	11.88	0.0008
KIF11	-2.97	13.59	12.02	8.23e-07
PCNA	-2.97	14.73	13.16	5.36e-05
ARHGAP31	-2.96	5.71	4.15	0.0005
BAG2	-2.96	10.38	8.82	0.0196
DOCK6	-2.96	6.34	4.77	0.0012
MIS18BP1	-2.96	11.28	9.72	8.89e-05
NDE1	-2.96	10.85	9.28	0.0017
NUSAP1	-2.95	14.08	12.52	1.9e-05
TIPARP	-2.95	9.2	7.64	0.0003
ANP32E	-2.94	12.24	10.68	2.15e-05
ANXA11	-2.94	8.45	6.9	0.0002
ORC1	-2.94	10.41	8.85	0.0001
CRHR1	-2.93	5.99	4.44	0.0055
DDX11	-2.93	10.06	8.51	0.0005
LOX	-2.93	6.81	5.26	0.0009
NEK2	-2.93	11.48	9.93	3.34e-05
SLC18B1	-2.93	11.85	10.3	3.93e-05
FANCA	-2.92	9.95	8.4	0.0002
IL17RD	-2.92	10.23	8.68	8.63e-06
RAB38	-2.92	7.77	6.23	0.0064
TMEM255A	-2.91	12.96	11.42	0.0008
CCNA1	-2.9	6.95	5.41	0.0225
LSAMP	-2.9	14.38	12.85	1.99e-06
SLC17A8	-2.9	4.85	3.32	0.008
DBF4	-2.89	12.17	10.64	0.0017
ZWINT	-2.89	10.23	8.7	2.29e-05
EXO1	-2.88	11.27	9.74	1.47e-05
GBX2	-2.88	4.86	3.33	0.0002
JADE1	-2.88	10.24	8.72	2.17e-05
MBOAT1	-2.88	9	7.48	0.0001
MND1	-2.88	9.89	8.36	1.73e-05
ORC6	-2.88	9.24	7.71	0.003
PRKCD	-2.88	7.03	5.5	0.0002
CCNE2	-2.87	10.19	8.66	7.11e-05
CD55	-2.87	11.76	10.24	0.0002
CENPI	-2.87	10.09	8.57	0.0002
GTSE1	-2.87	7.61	6.09	0.0023
MYCN	-2.87	10.95	9.43	7.32e-06
RADX	-2.87	13.44	11.92	0.0001
WEE1	-2.87	13.14	11.61	4.66e-06
CMSS1	-2.86	8.24	6.73	0.0256
MELK	-2.86	12.41	10.9	1.81e-05
NCAPG	-2.86	13.6	12.08	2.28e-06
USP49	-2.86	11.09	9.57	0.002
SLC7A2	-2.85	7.76	6.25	0.0128
TRPC3	-2.85	7.68	6.16	0.0031
MCUB	-2.84	11.28	9.78	5.7e-05
MYO1B	-2.84	11.25	9.74	0.0001
NID1	-2.84	7.95	6.44	0.0014
CDKN1C	-2.83	9.25	7.75	0.0033
CHMP1B2P	-2.83	8.07	6.57	0.0006
DHCR7	-2.83	14.25	12.75	2e-05
DMC1	-2.83	9.54	8.04	0.0002
NKAIN4	-2.83	12.64	11.14	0.0025
PCNA-AS1	-2.83	6.64	5.14	0.0055
PGRMC2	-2.83	15.14	13.64	3.03e-06
TMEM97	-2.83	17.08	15.58	0.0001
CEP55	-2.82	7.98	6.48	0.0057
GOLGA8K (includes others)	-2.82	8.49	6.99	0.0036
KIF4A	-2.82	11.19	9.7	7.53e-05
MYBL2	-2.82	9.54	8.04	0.0004
BRCA2	-2.81	10.92	9.44	2.62e-05
DIO2	-2.81	6.36	4.87	0.0076
GALNT13	-2.81	9.8	8.31	0.0004
SYNE2	-2.81	6.02	4.52	0.0227
FKBP5	-2.8	11.18	9.7	3.59e-05
NDUFAF6	-2.8	7.11	5.62	0.0006
FBLN7	-2.79	6.09	4.6	0.025
MIR9-1HG	-2.79	5.84	4.36	0.0086
NETO1	-2.79	5.55	4.07	0.0444
FDPS	-2.78	14.88	13.41	0.0001
FZD1	-2.78	12.6	11.13	0.0052
MECOM	-2.78	10.76	9.28	0.0004
C18orf54	-2.77	11.44	9.97	2.15e-05
C4orf46	-2.77	12.69	11.22	3.74e-05
KANK1	-2.77	5.11	3.64	0.0209
MYO5B	-2.77	8.26	6.79	0.0023
LMF1	-2.76	8.83	7.36	0.0022
SLC16A7	-2.76	6.24	4.78	0.0134
TIMM8A	-2.76	8.26	6.79	0.0104
CDT1	-2.75	6.73	5.27	0.0026
CEP152	-2.75	8.87	7.41	2.37e-05
GAS2L3	-2.75	13.48	12.02	0.0002
SETSIP	-2.75	9.41	7.95	0.008
ADAMTS16-DT	-2.74	4.19	2.74	0.0005
H2AC10P	-2.74	13.76	12.31	0.0033
BLOC1S5	-2.73	10.43	8.98	0.0013
LDLR	-2.73	12.18	10.73	0.0005
SCPEP1	-2.73	9.08	7.63	0.0003
SMPD2	-2.73	5.93	4.48	0.0017
ZNF423	-2.73	12.42	10.97	0.0005
ADAMTS1	-2.72	7.73	6.29	0.0002
RAPGEF5	-2.72	12.35	10.91	0.0011
CLSPN	-2.71	11.49	10.06	3.57e-06
EFNA5	-2.71	13.62	12.18	6.59e-06
FN1	-2.71	10.87	9.43	0.0003
MCC	-2.71	7.91	6.47	0.0015
PLAGL1	-2.71	10.7	9.27	0.0035
WDR76	-2.71	9.86	8.42	0.0001
ATL3	-2.7	7.65	6.21	0.0011
CENPU	-2.7	12.31	10.88	7.04e-05
CNTNAP3	-2.7	7.99	6.55	0.0003
KIF18B	-2.7	8.39	6.96	0.0024
SELENOP	-2.7	7.71	6.28	0.0003
KLHL13	-2.69	10.3	8.87	0.0004
KNL1	-2.69	10.4	8.97	0.0005
KITLG	-2.68	7.7	6.27	0.0003
LGR4	-2.68	13.68	12.26	2.56e-06
MMAB	-2.68	11.75	10.33	0.0002
CDK2	-2.67	11.96	10.54	2.11e-05
HMGA1	-2.67	14.38	12.97	0.0003
LINC01206	-2.67	5.66	4.25	0.0006
MTARC1	-2.67	11.32	9.9	0.0056
ULK4P3	-2.67	8.48	7.06	0.0033
BVES	-2.66	9.8	8.39	0.0016
C1QL4	-2.66	6.55	5.14	0.0077
MICAL1	-2.66	8.63	7.22	0.0053
HSD17B7	-2.65	11.31	9.9	1.27e-05
STEAP1B	-2.65	6.79	5.38	0.0007
TPX2	-2.65	13.94	12.53	5.73e-05
USP3	-2.65	13.82	12.42	3.95e-05
ATP1B3	-2.64	11.76	10.36	0.0012
DEPDC1B	-2.64	10.33	8.93	0.0017
TNS3	-2.64	8.92	7.52	0.0003
VWA5A	-2.64	10.73	9.33	0.001
CHAF1B	-2.63	10.98	9.58	0.0003
LGR5	-2.63	5.67	4.28	0.0379
LRIG3	-2.63	7.74	6.35	0.0168
LXN	-2.63	7.2	5.81	0.0001
TRIM59	-2.63	13.6	12.2	0.0009
DSC2	-2.62	11.56	10.17	5.18e-06
HASPIN	-2.62	7.34	5.96	0.0006
TRIM25	-2.62	7.81	6.42	0.001
BNC2	-2.61	5.74	4.36	0.0004
DEPDC7	-2.61	5.55	4.17	0.0124
LINC01224	-2.61	10.7	9.32	0.0085
DIAPH3	-2.6	10.42	9.04	3.44e-05
FRRS1	-2.6	5.85	4.47	0.0052
H2BC17	-2.6	7.41	6.03	0.0011
KNTC1	-2.6	12.11	10.73	2.03e-05
PCLAF	-2.6	11.79	10.41	0.0001
RBM24	-2.6	8.12	6.74	0.0212
SKA1	-2.6	9.18	7.8	0.0017
ULK4P1	-2.6	7.92	6.54	0.0023
ZNF732	-2.6	9.75	8.37	0.0002
BIRC5	-2.59	9.08	7.71	0.009
KIF15	-2.59	6.36	4.99	0.0019
KIF2C	-2.59	11.74	10.37	0.0017
RNF213	-2.59	9.41	8.04	0.0382
DDX11	-2.58	10.98	9.62	0.0022
DEPDC1	-2.58	10.09	8.73	4.97e-05
ZNF90	-2.58	9.62	8.26	0.0002
CEP128	-2.57	11.46	10.09	0.0001
EFHD1	-2.57	8.22	6.86	0.0016
HADH	-2.57	11.69	10.32	0.0005
LIG1	-2.57	7.85	6.49	0.0009
LYNX1	-2.57	8.38	7.02	0.0007
MTAP	-2.57	10.64	9.28	0.0021
RRM2	-2.57	12.24	10.87	7.09e-05
SOX8	-2.57	5.65	4.29	0.0063
ZNF486	-2.57	8.58	7.22	0.0006
ADAMTS7	-2.56	9	7.64	0.0043
CHAF1A	-2.56	10.33	8.98	0.0038
E2F2	-2.56	6.02	4.66	0.0069
HJURP	-2.56	12.17	10.81	0.0004
ISYNA1	-2.56	13.33	11.97	0.0041
NUF2	-2.56	11.01	9.66	0.0003
PLS3	-2.56	10.37	9.02	7.2e-05
POLQ	-2.56	9.35	8	0.0023
STARD4	-2.56	12.14	10.78	6.61e-05
ABRACL	-2.55	7.55	6.2	0.0044
CACNA2D1	-2.55	7.3	5.95	0.0024
H3C11	-2.55	16.72	15.37	0.0006
MCM4	-2.55	13.07	11.72	0.0002
ADAMTS16	-2.54	6.26	4.92	0.0152
GGH	-2.54	8.85	7.51	0.0007
MCM3	-2.54	12.51	11.17	2.86e-05
MTTP	-2.54	10.69	9.35	0.0007
FRMD4B	-2.53	11.29	9.96	0.0153
MAMLD1	-2.53	6.46	5.12	0.0036
RFC4	-2.53	13.82	12.48	0.0031
TGFB3	-2.53	5.87	4.54	0.0019
CHST6	-2.52	6.06	4.73	0.0019
GINS2	-2.52	11.37	10.04	7.26e-05
GYG2	-2.52	11.89	10.55	0.0001
PTTG1	-2.52	11.41	10.07	0.0001
RCE1	-2.52	8.46	7.13	0.0093
SLC7A8	-2.52	7.36	6.03	0.0062
CDCA2	-2.51	10.47	9.14	6.69e-05
GEN1	-2.51	9.68	8.35	0.0017
HELLS	-2.51	13.99	12.66	0.0001
ITPRIP	-2.51	7.13	5.8	0.0005
PLD2	-2.51	7.84	6.51	0.0098
AMER1	-2.5	7.26	5.94	0.021
AP1S2	-2.5	14.87	13.55	5.36e-05
EEIG2	-2.5	10.96	9.64	0.0009
SLC7A11	-2.5	9.47	8.14	0.0007
TNFAIP3	-2.5	7.93	6.61	0.0021
CTPS1	-2.49	11.85	10.53	2.17e-05
FANCI	-2.49	9.97	8.65	0.0007
PTPRR	-2.49	5.72	4.4	0.0385
SH3D19	-2.49	8.88	7.56	0.0003
SLC39A8	-2.49	9.47	8.15	0.0058
SLIT2	-2.49	12.73	11.41	0.0025
SOAT1	-2.49	11.93	10.61	0.0009
BAIAP2L1	-2.48	5.92	4.61	0.0036
CACHD1	-2.48	13.42	12.11	6.79e-05
CENPF	-2.48	14.43	13.12	6.49e-05
HMGA1P2	-2.48	10.62	9.31	0.047
MCUR1	-2.48	12.25	10.94	0.0003
SQLE	-2.48	15.01	13.7	0.0003
TFRC	-2.48	12.58	11.27	0.0002
GUSB	-2.47	8.34	7.04	0.0167
HEY2	-2.47	6.09	4.78	0.0061
IFNAR2	-2.47	12.99	11.69	0.0008
MAP7D3	-2.47	11.26	9.95	3.15e-05
OTX2-AS1	-2.47	6.38	5.08	0.0261
SCML1	-2.47	9.27	7.97	5.55e-05
UBE2T	-2.47	11.39	10.09	0.0003
ASPM	-2.46	13.47	12.17	0.0001
CDC25C	-2.46	11.34	10.04	0.0004
KIF23	-2.46	12.84	11.54	9.3e-05
NTAQ1	-2.46	10.47	9.17	0.0269
PREX2	-2.46	10.64	9.34	0.0009
SESN3	-2.46	13.43	12.13	0.0003
STEAP1	-2.46	6.36	5.06	0.0014
TTK	-2.46	14.57	13.28	6.83e-05
CIP2A	-2.45	12.22	10.93	0.0002
DTL	-2.45	12.64	11.35	0.0001
HSDL2	-2.45	11.66	10.36	0.0202
KIF14	-2.45	11.04	9.75	6.59e-05
PDK1	-2.45	9.96	8.67	0.0005
ARL6IP6	-2.44	13.03	11.74	5.78e-05
C18orf25	-2.44	10.76	9.47	0.018
DHCR24	-2.44	14.19	12.9	0.0018
IMPA2	-2.44	9.06	7.77	0.0007
ZRANB3	-2.44	9.2	7.92	0.0018
ARHGAP11A	-2.43	13.96	12.68	1.81e-05
COBLL1	-2.43	6.28	5	0.0084
DGKB	-2.43	8.12	6.83	0.0391
PCDH10-DT	-2.43	6.83	5.54	0.0176
PLK4	-2.43	11.06	9.78	0.0013
SLC25A1	-2.43	10.41	9.12	0.0036
SLC7A1	-2.43	11.77	10.49	0.0019
TRIP13	-2.43	9.56	8.28	0.0003
UBR7	-2.43	10.39	9.1	0.003
ACAA2	-2.42	13.4	12.13	6.48e-05
CNRIP1	-2.42	7.6	6.33	0.0053
E2F3	-2.42	10.17	8.89	0.0001
MDC1	-2.42	9.96	8.69	0.0017
NDC80	-2.42	11.83	10.55	0.0001
PAPPA	-2.42	7.64	6.36	0.0053
PRDM16	-2.42	8.88	7.61	0.0002
CCNB1	-2.41	11.95	10.68	7.03e-05
CRABP2	-2.41	14.86	13.6	6.63e-05
GPR180	-2.41	8.19	6.92	0.0009
NUP62CL	-2.41	8.89	7.62	0.0032
PRODH	-2.41	6.36	5.09	0.0289
ULK4P1	-2.41	7.33	6.06	0.0093
YAP1	-2.41	13.21	11.94	0.0002
CDC45	-2.4	9.34	8.07	3.27e-05
GOLGA8T	-2.4	8.48	7.22	0.0177
KIZ	-2.4	6.8	5.53	0.0102
NCAPH	-2.4	11.85	10.58	0.0004
AGPAT5	-2.39	12.76	11.5	0.0018
AIF1L	-2.39	7.58	6.33	0.0106
HLA-C	-2.39	7.18	5.93	0.0465
NLGN1	-2.39	10.54	9.28	0.0003
RBBP8	-2.39	11.59	10.33	0.0001
SMC4	-2.39	16.53	15.27	0.0003
ACBD7	-2.38	12.38	11.13	0.0025
ALDH9A1	-2.38	11.04	9.79	0.0217
B3GALNT2	-2.38	11.6	10.35	0.0003
BARD1	-2.38	9.31	8.06	0.0014
CTNNAL1	-2.38	10.06	8.81	0.0004
ERCC6L	-2.38	4.29	3.03	0.0061
MICA	-2.38	7.98	6.73	0.0143
PKIB	-2.38	9.45	8.2	0.0001
RAB3IP	-2.38	12.52	11.27	0.0005
REL	-2.38	11.12	9.87	0.0004
ATG4C	-2.37	10.07	8.83	0.0092
BEND7	-2.37	9.07	7.83	0.0203
FYCO1	-2.37	9.06	7.81	0.0017
PHACTR2	-2.37	9.09	7.84	0.0003
PPAT	-2.37	13.49	12.25	0.0002
SLC29A1	-2.37	9.39	8.14	0.0054
BCAT1	-2.36	13.88	12.64	0.0001
CNIH1	-2.36	11.84	10.61	0.0025
GGA2	-2.36	10.25	9.01	0.0007
GPSM2	-2.36	11.3	10.06	0.0005
H4C4	-2.36	14.24	13	0.0047
AUNIP	-2.35	8.31	7.08	0.0118
CKAP2	-2.35	13.92	12.68	0.0016
CYFIP1	-2.35	10.92	9.69	0.0008
DACH2	-2.35	6.91	5.68	0.0034
FEZF1-AS1	-2.35	11.37	10.14	0.0008
HMGA1P3	-2.35	6.71	5.48	0.04
RAB39A	-2.35	8.82	7.59	0.0059
RNF168	-2.35	12.12	10.88	0.0007
CD5L	-2.34	5.03	3.81	0.0141
DGKH	-2.34	8.41	7.18	0.0129
DLL1	-2.34	13.85	12.62	0.0075
H2BC3	-2.34	8.84	7.61	0.0259
MMD	-2.34	11.68	10.45	0.0002
MMP14	-2.34	5.67	4.45	0.0005
PTER	-2.34	7.83	6.61	0.01
SYT10	-2.34	6.46	5.24	0.0034
ZNF670	-2.34	10.17	8.95	0.002
ANXA5	-2.33	14.03	12.81	0.0004
ING5	-2.33	9.63	8.41	0.0206
KNOP1	-2.33	12.01	10.79	0.0051
SHH	-2.33	5.78	4.56	0.0083
ULK4P3	-2.33	9.19	7.97	0.0076
CLIC1	-2.32	13.72	12.5	0.0017
NES	-2.32	15.6	14.39	0.0007
PRC1	-2.32	13.66	12.44	1.23e-05
SMAD7	-2.32	6.65	5.43	0.0216
SPATS2L	-2.32	12.26	11.04	0.0079
AR	-2.31	7.51	6.3	0.002
ATF3	-2.31	7.28	6.07	9.3e-05
CBX2	-2.31	9.01	7.81	0.0182
GFPT2	-2.31	8.4	7.19	0.0062
KIAA1958	-2.31	11.17	9.95	0.0003
PEG10	-2.31	13.12	11.91	0.0007
STK17B	-2.31	9.74	8.53	0.0009
XRCC2	-2.31	11.73	10.52	0.0004
BAHCC1	-2.3	8.68	7.47	0.0464
DSP	-2.3	5.42	4.23	0.0003
KIF20A	-2.3	11.09	9.89	0.0008
PHF19	-2.3	8.27	7.07	0.0095
ADAT2	-2.29	9.4	8.21	0.0039
ARHGAP11A	-2.29	8.15	6.96	0.0011
DPY19L1	-2.29	12.84	11.64	0.0003
GNG4	-2.29	13.11	11.92	0.0019
PCDH19	-2.29	11.63	10.43	0.0007
RHOBTB3	-2.29	10.17	8.97	0.0055
RMI2	-2.29	9.32	8.13	0.0006
SEMA6A	-2.29	13.14	11.94	0.0002
AMD1	-2.28	13.06	11.87	0.0022
CCNA2	-2.28	14.64	13.45	0.0023
ITGA2	-2.28	10.6	9.42	0.0116
KIF15	-2.28	9.64	8.45	0.0008
LIN28B	-2.28	11.17	9.98	0.0016
MBNL3	-2.28	7.82	6.64	0.0068
NRM	-2.28	10.6	9.41	0.0096
PFKL	-2.28	11.45	10.26	0.0304
SOX9	-2.28	12.83	11.64	0.0118
SPRY1	-2.28	7.77	6.58	0.0054
C16orf87	-2.27	10.65	9.47	0.005
GNPNAT1	-2.27	11.6	10.41	0.0076
TMA16	-2.27	10.27	9.08	0.0004
TMED5	-2.27	12.49	11.31	0.001
ACTL6A	-2.26	12.02	10.84	0.0015
CENPO	-2.26	10.6	9.43	0.0042
CXCR4	-2.26	10.86	9.68	0.0131
DRD2	-2.26	6.27	5.09	0.0031
DSN1	-2.26	10.56	9.38	0.0006
MKI67	-2.26	14.59	13.41	0.0002
NUP210	-2.26	8.65	7.48	0.0007
PIP4K2A	-2.26	12.89	11.71	6.2e-05
SGCE	-2.26	10.93	9.76	0.001
SGO1	-2.26	12.22	11.04	0.0016
ACSS2	-2.25	8.86	7.68	0.0003
CHMP2B	-2.25	9.62	8.45	0.0029
ERBB2	-2.25	9.31	8.14	0.0419
EXOSC9	-2.25	13.17	12	0.0026
RPL19P12	-2.25	8.74	7.57	0.0208
SCD	-2.25	16.36	15.19	0.0001
TANC1	-2.25	6.76	5.59	0.0344
TFAM	-2.25	13.81	12.64	0.0112
AURKA	-2.24	12.65	11.48	5.18e-05
BUB3	-2.24	14.53	13.37	0.0002
CENPN	-2.24	11.61	10.45	0.0001
DNAJB4	-2.24	11.67	10.5	0.0001
HK2	-2.24	8.27	7.11	0.002
HSPB1	-2.24	12.22	11.06	0.0132
ITPRIPL1	-2.24	6.53	5.36	0.0039
NEMP1	-2.24	12.54	11.37	0.0003
POLA2	-2.24	9.43	8.27	0.0036
STX17	-2.24	9.71	8.55	0.0253
TMEM45A	-2.24	10.53	9.37	0.0003
ATAD2	-2.23	12.25	11.09	0.0002
H2BC13	-2.23	8.9	7.74	0.0041
LHFPL3	-2.23	5.92	4.76	0.0027
MMS22L	-2.23	13.36	12.2	0.0002
NDNF	-2.23	11.64	10.48	0.0321
NMT2	-2.23	12.15	11	0.0003
PCDH10	-2.23	8.04	6.89	0.0451
ZNF516	-2.23	9.89	8.73	0.0011
ZNF850	-2.23	11.61	10.45	0.0014
BZW2	-2.22	12.42	11.27	0.0003
CDR2	-2.22	8.1	6.95	0.0182
DDI2	-2.22	10.89	9.74	0.0032
DZIP1L	-2.22	6.59	5.44	0.0096
FIGN	-2.22	12.42	11.26	0.0007
H2BC11	-2.22	15.35	14.2	0.0094
IQGAP1	-2.22	12.35	11.2	0.0002
LMNB1	-2.22	15.22	14.07	0.0001
SV2C	-2.22	7.33	6.18	0.0096
AATF	-2.21	9.2	8.06	0.0454
ALDH1B1	-2.21	10.7	9.56	0.0255
CHKA	-2.21	11.75	10.61	0.0319
FEN1	-2.21	12.06	10.92	0.0012
SLC6A6	-2.21	10.22	9.07	0.0488
AS3MT	-2.2	11.81	10.67	0.0019
CDCA8	-2.2	11.21	10.07	0.0021
DYRK3	-2.2	9.58	8.44	0.0373
MAD2L1	-2.2	9.87	8.73	0.0004
CDH12	-2.19	6.01	4.88	0.0014
CEP126	-2.19	7.4	6.27	0.0052
DCHS2	-2.19	7.42	6.29	0.0065
ECI1	-2.19	10.01	8.88	0.0299
FBN1	-2.19	7.39	6.26	0.01
LSR	-2.19	5.64	4.52	0.0425
RTL1	-2.19	6.99	5.86	0.0153
USP28	-2.19	10.79	9.65	0.0008
ATAD5	-2.18	11.3	10.18	0.0103
DLGAP5	-2.18	14.3	13.18	0.0003
E2F1	-2.18	6.97	5.84	0.0076
H2BC9	-2.18	13.54	12.42	0.0029
PLK1	-2.18	14.99	13.86	0.0007
RCC1	-2.18	9.09	7.97	0.0053
SSX2IP	-2.18	10.33	9.21	0.0033
ACTN1	-2.17	11.49	10.38	0.0018
B3GNT5	-2.17	12.28	11.17	0.0065
ENO1	-2.17	16.47	15.35	0.0001
GINS3	-2.17	10.13	9.01	0.0026
MANSC1	-2.17	9.45	8.33	0.0009
PM20D2	-2.17	10.55	9.44	0.0046
SLC44A1	-2.17	10.54	9.42	0.0027
SLC44A5	-2.17	14.32	13.21	0.0252
SMC2	-2.17	11.25	10.14	0.0008
ARHGAP17	-2.16	11.91	10.8	0.0046
BAZ1A	-2.16	11.44	10.33	0.0161
BRCA1	-2.15	11.12	10.01	0.0075
FRYL	-2.15	11.64	10.54	0.002
GPATCH4	-2.15	10.71	9.6	0.0218
HMGB2	-2.15	14.48	13.37	0.0007
HSD17B12	-2.15	14.06	12.96	0.0002
LTBP1	-2.15	12.19	11.09	0.0057
ORC2	-2.15	10.69	9.59	0.0414
RPS6KA3	-2.15	11.06	9.96	0.0024
SDHAF3	-2.15	10.23	9.13	0.0042
BCL2	-2.14	9.19	8.09	0.0436
EPB41L2	-2.14	10.73	9.63	0.0193
KIAA1549L	-2.14	11.84	10.74	0.0302
TMPO	-2.14	15.17	14.07	0.0007
TRMU	-2.14	7.18	6.08	0.0421
ULK4P1	-2.14	7.08	5.98	0.0257
CAMK4	-2.13	10.34	9.25	0.0299
CHEK1	-2.13	13.46	12.37	0.0001
DIPK1A	-2.13	8.68	7.59	0.0488
GLO1	-2.13	14.22	13.13	0.0007
KCNK10	-2.13	12.71	11.61	0.0149
KIAA1217	-2.13	7.54	6.45	0.0039
MCM2	-2.13	11.4	10.31	0.0123
NTPCR	-2.13	9.58	8.49	0.0113
OBSCN	-2.13	6.16	5.07	0.01
OSGEP	-2.13	8.41	7.32	0.0465
RFC3	-2.13	12.75	11.66	0.0018
RNASEH2A	-2.13	11.31	10.22	0.0039
SYT9	-2.13	8.16	7.08	0.017
C5orf34	-2.12	7.06	5.97	0.03
CCDC34	-2.12	10.38	9.29	0.0062
CLTRN	-2.12	4.61	3.53	0.0261
FBXL5	-2.12	4.92	3.84	0.0193
NDC1	-2.12	12.62	11.54	0.0197
PI4K2B	-2.12	9.51	8.43	0.0016
PRKDC	-2.12	15.04	13.95	0.004
SNX33	-2.12	8.46	7.38	0.0456
ANKRD6	-2.11	14.1	13.03	0.013
BRI3BP	-2.11	8.43	7.35	0.0468
CD99P1	-2.11	7.93	6.85	0.0116
CDC25A	-2.11	9.63	8.55	0.0068
EXOSC8	-2.11	11.86	10.78	0.0067
GGCT	-2.11	10.18	9.1	0.0293
GINS1	-2.11	12.61	11.53	0.0018
GXYLT1	-2.11	10.25	9.17	0.0039
KIF15	-2.11	11	9.92	0.0004
KMT5C	-2.11	7.93	6.85	0.0128
MFGE8	-2.11	13.05	11.98	0.0048
MTBP	-2.11	10.37	9.29	0.0112
SNX5	-2.11	14	12.92	0.0068
SYNE2	-2.11	11.37	10.29	0.0286
TOX2	-2.11	6.58	5.51	0.0124
TRIP10	-2.11	10.4	9.32	0.0073
ZGRF1	-2.11	10.46	9.38	0.0366
FDFT1	-2.1	16.57	15.5	0.0021
NT5DC1	-2.1	10.56	9.49	0.0242
PNP	-2.1	8.78	7.71	0.0018
SNRPA1	-2.1	13.79	12.72	0.0018
ZNF385A	-2.1	7.6	6.53	0.0021
ANO5	-2.09	6.63	5.56	0.0041
CEP135	-2.09	10.42	9.36	0.002
FBXO48	-2.09	7.42	6.36	0.0442
HILPDA	-2.09	9.15	8.09	0.0108
LTA4H	-2.09	14.07	13	0.0014
MCM5	-2.09	11.88	10.82	0.0073
NCAPD2	-2.09	11.9	10.83	9.27e-05
NUDT11	-2.09	11.8	10.73	0.0015
PRKX	-2.09	11.37	10.31	0.0126
RNF26	-2.09	8.9	7.84	0.0209
ZNF620	-2.09	10.98	9.92	0.0159
ABLIM1	-2.08	9.25	8.2	0.0041
CDC7	-2.08	12.88	11.83	0.0013
EPOR	-2.08	5.18	4.12	0.0113
GPN3	-2.08	7.58	6.53	0.0032
HYCC1	-2.08	11.55	10.49	0.0313
KIF15	-2.08	13.12	12.06	0.0006
MMP2	-2.08	9.67	8.61	0.0008
NUP155	-2.08	12.34	11.29	0.0015
POGLUT3	-2.08	9.34	8.28	0.0226
POLE2	-2.08	8.95	7.9	0.0179
RFC2	-2.08	10.6	9.54	0.0112
RFLNB	-2.08	7.96	6.9	0.0334
RIGI	-2.08	9.11	8.06	0.0388
SLC11A2	-2.08	10.1	9.04	0.0133
SMYD3	-2.08	9.45	8.4	0.0247
SUSD1	-2.08	9.58	8.52	0.0113
ZNF101	-2.08	8.6	7.55	0.0204
FAM111B	-2.07	11.57	10.52	0.0014
FAM98B	-2.07	12.36	11.31	0.03
METTL4	-2.07	10.78	9.73	0.0109
PHTF1	-2.07	11.05	10	0.0014
SLC12A8	-2.07	7.14	6.08	0.0111
TMEM192	-2.07	8.9	7.85	0.0337
ZNF616	-2.07	11.36	10.31	0.0077
ZNF816	-2.07	9.31	8.26	0.0193
B3GALT5-AS1	-2.06	6.34	5.3	0.0433
BTN3A3	-2.06	8.46	7.41	0.0139
CBFB	-2.06	14.23	13.19	0.0005
COL4A2	-2.06	9.11	8.06	0.0013
DESI2	-2.06	12.54	11.5	0.0007
GNG5	-2.06	12.07	11.03	0.019
HAAO	-2.06	4.59	3.55	0.0176
KDSR	-2.06	10.72	9.68	0.0283
RACGAP1	-2.06	13.47	12.43	0.0007
REEP3	-2.06	11.71	10.66	0.0023
SLCO4C1	-2.06	7.36	6.32	0.0492
XKR5	-2.06	5.59	4.55	0.0063
ZNF215	-2.06	7.8	6.76	0.0004
ADAM7-AS1	-2.05	5.77	4.73	0.0292
FGF2	-2.05	11.63	10.59	0.003
FUT10	-2.05	11.56	10.52	0.0034
GFRA1	-2.05	4.02	2.98	0.0221
NHLRC3	-2.05	10.8	9.76	0.0008
PRR11	-2.05	11.63	10.6	0.0093
CALU	-2.04	14.53	13.5	0.0005
CFAP91	-2.04	8.83	7.8	0.0185
CRISPLD1	-2.04	11.21	10.18	0.0114
CRLF3	-2.04	7.21	6.18	0.0126
DLL3	-2.04	8.64	7.61	0.0265
ENPP1	-2.04	10.14	9.11	0.0014
MIS18A	-2.04	10.86	9.83	0.0039
SUFU	-2.04	9.1	8.08	0.001
DIMT1	-2.03	9.71	8.69	0.0002
FAM171A1	-2.03	11.9	10.87	0.0046
KIF22	-2.03	10.47	9.45	0.0048
NUP188	-2.03	11.67	10.64	0.002
NUP37	-2.03	9.77	8.75	0.0313
PTGIS	-2.03	10.53	9.51	0.0102
TAC3	-2.03	5.18	4.16	0.0303
TET1	-2.03	13.93	12.91	0.0013
TM7SF3	-2.03	11.03	10.01	0.0203
TWSG1	-2.03	12.18	11.15	0.0054
C1RL	-2.02	6.21	5.19	0.0181
C8orf88	-2.02	6.78	5.76	0.014
GOLIM4	-2.02	13.74	12.73	0.0007
ING2	-2.02	8.73	7.71	0.0209
MTR	-2.02	10.24	9.22	0.0218
MYB	-2.02	10.31	9.29	0.0208
NAMPT	-2.02	9.28	8.27	0.0099
NFIA	-2.02	5.93	4.92	0.0479
NUDCD1	-2.02	11.62	10.61	0.0036
PLCB3	-2.02	7.37	6.36	0.0011
SLC16A1	-2.02	13.75	12.74	0.0051
TAF4	-2.02	10.85	9.83	0.0442
TXNIP	-2.02	15.04	14.03	0.0024
ZNF367	-2.02	6.02	5.01	0.0044
DARS2	-2.01	11.25	10.24	0.0053
DPY19L1P1	-2.01	8.54	7.53	0.0073
RIF1	-2.01	13.31	12.3	0.001
RPA3	-2.01	9.28	8.27	0.0208
TMEM245	-2.01	10.33	9.33	0.0115
ATP5F1EP1	-2	3.73	2.73	0.0125
WASF1	-2	13.75	12.75	0.0023
LRP1B	2	4.2	5.2	0.0122
NSG1	2	12.09	13.09	0.0376
SYP	2	7.19	8.2	0.0162
TMEM132B	2	5.3	6.3	0.0054
AQP11	2.01	7.71	8.71	0.0116
PCDHB16	2.01	10.65	11.66	0.0093
WDTC1	2.01	10.16	11.17	0.0019
CCDC7	2.02	9.56	10.58	0.0225
LOC151760	2.02	4.94	5.95	0.0137
MYC	2.02	5.43	6.45	0.0468
SCARNA9	2.03	14.11	15.13	0.0477
SERPINB9	2.03	5.61	6.63	0.0265
XPR1	2.03	15.63	16.65	0.0004
APLP1	2.04	8.72	9.74	0.0191
C1QL3	2.04	4.8	5.82	0.0155
KIDINS220	2.04	15.84	16.86	0.0013
LGI1	2.04	4.89	5.92	0.0018
RBMS1	2.04	4.38	5.41	0.0043
MAB21L1	2.05	4.64	5.68	0.0447
MT1L	2.05	7.18	8.22	0.0112
RNU6-19P	2.05	11.57	12.6	0.0035
SCG5	2.05	9.63	10.66	0.0189
ATP2B4	2.06	12.34	13.38	0.0007
BTBD10	2.06	11.01	12.05	0.013
CFC1/CFC1B	2.06	4.63	5.67	0.015
DENND1A	2.06	8.43	9.48	0.0198
SLC27A3	2.06	6.22	7.27	0.0049
STK33	2.06	10.64	11.68	0.0049
TOX	2.06	13.38	14.42	0.0167
C10orf82	2.07	5.54	6.59	0.0173
FILIP1	2.07	6.58	7.63	0.0087
KIF21A	2.07	12.67	13.72	0.0006
KIF5C	2.07	14.68	15.73	0.0011
ANKRD12	2.08	12.65	13.71	0.0031
ELOVL4	2.08	10.43	11.48	0.0023
GATM	2.08	7.91	8.97	0.0393
LINC01399	2.08	6.01	7.07	0.0183
SLC12A5	2.08	7.05	8.1	0.0034
SLC22A17	2.08	12	13.06	0.0033
CKMT1A/CKMT1B	2.09	7.27	8.33	0.0075
OGT	2.09	12.1	13.16	0.0091
RNU4ATAC	2.09	13.34	14.41	0.0382
SEMA4A	2.09	6.73	7.79	0.0049
SNPH	2.09	3.34	4.4	0.0185
CHGB	2.1	9.94	11.01	0.0265
LRRC66	2.1	5.02	6.09	0.0406
LRRN1	2.1	14.6	15.68	0.0003
AGPAT4	2.12	11.26	12.34	0.0133
IFITM3	2.12	11.81	12.89	0.0006
RNU6-36P	2.12	14.98	16.07	0.0306
SYBU	2.12	5.9	6.98	0.0035
GNG10	2.13	6.77	7.86	0.003
LOC100287846	2.13	4.19	5.29	0.0161
SORBS2	2.13	12.96	14.05	0.0104
DDIT4	2.14	9.5	10.59	0.0125
KDM4C	2.14	5.93	7.03	0.0247
KLHL42	2.14	9.07	10.17	0.034
LRP8	2.14	11.11	12.21	0.0169
PBX1	2.14	13.28	14.37	0.0001
SCG5	2.14	8.28	9.38	0.0166
FAM234B	2.15	8.79	9.89	0.0362
RNVU1-14	2.15	12.63	13.73	0.0046
LIFR	2.16	9.58	10.69	0.0205
LRMDA	2.16	3.58	4.69	0.0061
MYADM	2.16	7.89	9.01	0.0306
NALF1	2.16	9.37	10.48	0.0009
SCARNA21	2.16	6.79	7.9	0.0135
HCG23	2.17	5.69	6.8	0.0211
VAMP2	2.17	8.02	9.13	0.027
CAMK1G	2.18	8.2	9.33	0.0114
DLX6-AS1	2.18	13.98	15.1	0.0451
FUT8	2.18	13.64	14.76	0.0002
KIRREL3	2.18	5.25	6.38	0.0147
CHN2	2.19	9.42	10.55	0.0007
COX7CP1	2.19	10.14	11.27	0.0032
S1PR1	2.19	12.52	13.65	0.0037
SETBP1	2.19	12.81	13.94	0.0009
GALNT10	2.2	7.31	8.44	0.0006
RNU6-26P	2.2	11.68	12.81	0.0066
ATP1B1	2.21	12.62	13.76	0.0008
KLF3-AS1	2.21	5.59	6.73	0.01
PTPN18	2.21	5.97	7.11	0.0065
PXDN	2.21	11.79	12.93	0.0019
CPEB4	2.22	10.2	11.35	0.0024
HEATR5B	2.22	10.48	11.63	0.0044
NEO1	2.22	14.34	15.49	0.0005
CA10	2.23	5.27	6.42	0.028
CALN1	2.23	3.43	4.59	0.0072
LFNG	2.23	9.4	10.56	0.01
RNU6-7	2.23	14.98	16.14	0.0337
HES1	2.24	7.49	8.66	0.0004
NAP1L5	2.24	9.66	10.82	0.0007
ROGDI	2.24	7.64	8.81	0.008
SBK1	2.24	7.7	8.87	0.0273
ARMC2	2.25	6.98	8.15	0.0005
DCBLD2	2.25	15.56	16.73	0.0002
PAX8-AS1	2.25	6.57	7.75	0.0336
RIPOR2	2.25	6.72	7.89	0.0088
RNU6-46P	2.25	9.69	10.87	0.0239
TMEM169	2.26	11.34	12.52	0.0078
ADAMTS6	2.27	8.7	9.88	0.0103
ATP1A3	2.27	14.07	15.25	0.0251
B3GALT2	2.27	10.09	11.27	0.0065
CD47	2.27	11.49	12.68	0.0016
CFAP54	2.27	7.35	8.53	0.0138
LINC02981	2.27	4.97	6.15	0.0278
C21orf62	2.28	6.11	7.3	0.0021
MCF2L2	2.28	6.44	7.62	0.001
PCDH17	2.28	13.04	14.23	0.0145
RBP1	2.28	7.07	8.25	0.001
SLCO5A1	2.28	11.07	12.27	0.0012
RHOB	2.29	8.69	9.89	0.0015
RNU6-30P	2.29	11.79	12.98	0.0168
COMMD9	2.3	8.9	10.11	0.0033
MIR4494	2.3	4.26	5.46	0.0144
PLEKHA6	2.3	7.71	8.91	0.0032
L1CAM	2.31	11.61	12.83	0.0061
PDE5A	2.31	8.29	9.49	0.001
RAB6B	2.31	11.24	12.45	0.0189
IFITM2	2.32	7.65	8.86	0.0035
KCTD12	2.32	3.95	5.17	0.01
PRLR	2.32	4.15	5.37	0.0315
RNU6-39P	2.32	13.2	14.42	0.0275
SGSM1	2.32	4.73	5.95	0.0151
TSPAN18	2.32	13.02	14.24	0.0014
CAB39L	2.33	9.27	10.49	0.0221
FIRRE	2.33	6.94	8.16	0.0369
NRIP3	2.33	4	5.22	0.0097
SH3RF1	2.33	10.97	12.19	0.0002
CCDC90B	2.34	13.13	14.35	0.0008
CCEPR	2.34	4.2	5.43	0.0075
GAP43	2.34	11.19	12.41	0.0002
ITGB8	2.34	14.59	15.82	0.0016
SVIL-AS1	2.34	10.53	11.76	0.0053
WWTR1	2.34	4.86	6.09	0.0075
BAIAP2	2.35	9.21	10.44	0.0435
PLXNC1	2.35	11.6	12.83	0.0019
CITED2	2.36	10.71	11.95	0.003
F2RL1	2.36	4.48	5.72	0.0151
MT1H	2.36	4.52	5.76	0.0015
PHLDB1	2.36	8.46	9.7	0.0046
RGS20	2.36	4.64	5.88	0.0277
SNORD116-1	2.36	12.8	14.04	0.0173
TMEM59L	2.36	6.87	8.11	0.0153
ARHGAP29	2.37	5.86	7.11	0.0037
LRRTM1	2.37	5.56	6.8	0.049
SLC7A14	2.37	3.73	4.97	0.0087
SNORD104	2.37	13.66	14.9	0.0017
AGAP2	2.38	6.2	7.46	0.0143
GAL	2.38	3.19	4.44	0.0042
PLAAT1	2.38	4.54	5.79	0.016
RAB27B	2.38	8.28	9.53	0.003
SEMA3A	2.38	11.05	12.3	3.25e-05
ANXA2P1	2.39	5.05	6.3	0.0329
DUSP10	2.39	5.1	6.36	0.0318
MTUS2	2.39	6.73	7.98	0.0022
TEK	2.39	6.92	8.18	0.0003
MT1P3	2.4	7.33	8.59	0.01
RNF157-AS1	2.4	5.29	6.56	0.001
SHB	2.4	8.18	9.44	0.0097
SIM1	2.4	4.99	6.25	0.005
CFAP206	2.41	6.58	7.85	0.0433
MTSS1	2.41	8.75	10.02	0.001
PHLPP1	2.41	12.77	14.04	0.0003
TRIM24	2.41	14.5	15.77	0.0002
ADGRB3-DT	2.42	6.77	8.04	0.0331
ERC2	2.42	8.56	9.84	0.0137
MXD4	2.42	12.44	13.72	0.0012
PPP4R4	2.42	6.59	7.87	0.0023
CERS1	2.43	7.36	8.65	0.0021
FRMD3	2.43	5.74	7.02	0.0191
HS6ST2	2.43	8.75	10.03	0.0077
LINC01798	2.43	5.57	6.85	0.0366
LRIG1	2.43	13.79	15.07	1.7e-05
RNU6-15P	2.43	15.07	16.35	0.038
SAMD4A	2.43	7.66	8.95	0.0486
SNORA26	2.43	8.08	9.35	0.0315
MIR6870	2.44	5.13	6.41	0.0136
MYT1	2.44	9.81	11.1	0.0161
PRSS23	2.44	5.02	6.3	0.0447
ST8SIA3	2.44	10.3	11.59	0.0116
ABLIM3	2.45	4.71	6	0.0449
DNAAF9	2.45	12.67	13.97	0.0019
KCNA2	2.45	4.43	5.72	0.0159
SSTR2	2.45	2.99	4.28	0.0037
NETO2	2.46	13.15	14.45	0.0005
NFASC	2.46	11.12	12.42	0.0034
SNX24	2.46	9.06	10.36	0.0009
TSTD1	2.46	6.16	7.46	0.0008
LRRC4C	2.47	10.14	11.44	0.0039
MT1E	2.47	4.73	6.03	0.0007
SMPD1	2.47	5.98	7.28	0.0445
SNAP91	2.47	12.09	13.4	0.003
SNORD115-48	2.47	4.38	5.69	0.0094
BMAL1	2.48	5.77	7.08	0.0026
ADAMTS9-AS2	2.49	4.64	5.96	0.0217
SEMA4D	2.49	9.94	11.25	4.23e-05
LOC145845	2.5	3.61	4.93	0.0233
NAP1L3	2.5	9.17	10.49	0.0024
ZBTB38	2.5	10.38	11.7	0.0001
AHR	2.51	4.67	6	0.0021
COX7C	2.51	13.57	14.9	0.0014
MARCHF1	2.51	7.49	8.81	0.01
SYT13	2.51	5.45	6.77	0.0013
TCP11X2	2.51	5.35	6.68	0.002
ZFHX4	2.51	12.51	13.83	0.0285
CRABP1	2.52	9.14	10.47	0.0006
PCDH9-AS3	2.53	3.4	4.74	0.0317
DDC	2.54	5.58	6.93	0.0057
GABRG2	2.54	8.42	9.76	0.0037
SHROOM3	2.54	12.03	13.38	6.01e-05
VCAN	2.54	14.95	16.3	7.37e-05
FAIM2	2.55	9.17	10.52	0.0037
PLXDC2	2.55	10.19	11.54	0.0003
RIMS2	2.55	10.31	11.66	0.0306
PTCHD1	2.56	4.98	6.33	0.0393
ROBO1	2.56	11.86	13.22	4.94e-05
SLC2A1	2.56	11.93	13.29	0.0002
ANKS1B	2.57	9.22	10.57	0.0137
PROX1	2.57	10.21	11.57	0.0003
TIMP3	2.57	8.85	10.21	0.0041
CYRIA	2.58	8.9	10.27	0.0026
DLX5	2.58	13.07	14.44	0.0002
LRRTM2	2.58	10.83	12.2	0.0121
PCSK5	2.58	5.74	7.11	9.63e-05
WSCD2	2.58	2.8	4.17	0.0008
MT1P1	2.59	8.51	9.89	0.0009
SLC25A12	2.59	10	11.37	0.0094
CRIM1-DT	2.6	3.99	5.37	0.0315
DBX2	2.6	4.83	6.21	0.0005
PODXL	2.61	9.73	11.11	0.0013
DMRT3	2.62	4.5	5.89	0.026
SLC24A3	2.62	5.2	6.59	0.0003
SNTG1	2.62	5	6.39	0.0145
CRIM1	2.63	8.39	9.79	0.0004
PRICKLE1	2.63	6.75	8.14	0.0029
GPC4	2.64	13.34	14.74	4.23e-05
MAPRE3	2.64	8.62	10.02	0.0209
MT1B	2.65	6.99	8.39	0.0009
PPFIA2	2.65	8.6	10.01	0.0202
PRKCB	2.65	7.82	9.23	0.0059
RUNDC3B	2.65	8.43	9.83	0.0024
SFXN3	2.65	6.36	7.76	0.0004
CSRNP3	2.66	12.44	13.86	0.0007
RHOT1	2.66	11.57	12.99	0.0001
RNVU1-19	2.66	11.57	12.98	0.0003
SERTAD4	2.66	6.84	8.25	0.0057
SLC6A17	2.66	4.6	6.01	0.002
KCNIP1	2.67	7.17	8.59	0.0113
MAPT	2.67	10.55	11.97	2.31e-05
SYT16	2.67	6.83	8.25	0.0018
XYLT1	2.68	11.38	12.8	0.0007
LONRF2	2.69	10.07	11.5	0.0011
CLIP4	2.7	7.67	9.1	0.011
HS3ST1	2.7	4.37	5.81	0.0007
LINC00502	2.7	3.84	5.27	0.0049
ARMCX3	2.71	12.65	14.08	0.0032
GRIA4	2.71	7.99	9.43	0.0087
LAMA4	2.71	4.73	6.16	0.0004
LHCGR	2.71	4.27	5.71	0.0183
CDO1	2.72	13.22	14.66	0.0011
DCC	2.72	13.25	14.69	0.0002
ZNF185	2.74	4.95	6.4	0.0001
ATP6V0A1	2.75	11.68	13.14	0.0003
COL11A1	2.75	9.46	10.92	0.0001
NEFL	2.75	11.24	12.7	0.0007
DHRS3	2.76	6.26	7.72	7.76e-05
NECAP1	2.76	9.41	10.87	0.001
CACNB1	2.77	10.49	11.96	3.72e-06
MGC2889	2.77	4.25	5.72	0.0093
NELL1	2.78	5.62	7.09	0.0061
PIP5K1B	2.78	6.73	8.21	0.0065
SH3BGRL2	2.78	9.61	11.09	4.66e-05
FOXP1	2.79	8.84	10.32	7.04e-05
LOC101928012	2.79	3.46	4.95	0.0014
MSRB3	2.79	5.34	6.83	0.0328
FABP3	2.8	5.68	7.16	0.0003
GPR153	2.8	5.25	6.73	0.0232
GRAP2	2.8	3.38	4.86	0.0061
ENOX1	2.81	7.69	9.18	0.0008
PWWP3B	2.82	7.27	8.77	0.0031
TRHDE-AS1	2.82	4.67	6.17	0.0003
ADGRL2	2.83	13.56	15.06	4.79e-06
RAB3A	2.83	9.64	11.14	0.033
GALNT17	2.84	7.22	8.72	9.11e-05
TMEM229B	2.84	4.09	5.6	0.0016
COLGALT2	2.86	7.88	9.4	1.54e-05
DNAJC6	2.86	8.73	10.25	0.0001
PPP1R1A	2.86	7.65	9.17	0.0003
ANKRD55	2.87	3.54	5.06	0.0003
DMRTA1	2.89	6.91	8.44	0.0005
S1PR1-DT	2.89	4.84	6.37	0.0033
ABCA1	2.9	9.45	10.99	0.0001
LGALSL	2.9	9.6	11.13	9.45e-05
ACTL6B	2.92	7.71	9.26	0.0065
EPB41L4B	2.92	7.3	8.84	0.0019
RPPH1	2.92	11.15	12.7	0.0188
SNORA80E	2.92	7.18	8.73	0.0145
RASSF4	2.93	7.92	9.47	0.0015
SHC3	2.93	3.97	5.52	0.0016
TMEM131	2.93	11.85	13.4	0.0002
MT1A	2.94	7.4	8.95	0.0008
SLITRK1	2.94	11.67	13.22	0.0006
CD200	2.95	12.91	14.47	3.46e-06
NRXN3	2.96	10.13	11.69	0.0034
PLPPR4	2.96	6.99	8.55	0.0007
NRP1	2.97	12.15	13.72	0.0005
PCSK1	2.97	6.68	8.25	6.74e-05
CTNND2	2.98	12.43	14.01	0.0028
SNCAIP	2.98	8.8	10.38	0.0001
KCNJ6	2.99	3.89	5.46	0.0261
TACR3	3	4.97	6.56	0.0003
DUSP26	3.01	6.75	8.34	5.64e-05
MAML3	3.01	8.08	9.67	0.0011
DNAI4	3.02	6.24	7.84	0.002
mir-548	3.02	4.63	6.23	0.0133
S100A10	3.02	4.58	6.18	0.0001
SNORA47	3.02	13.52	15.12	0.0046
CHRDL1	3.03	10	11.6	1.14e-05
mir-181	3.03	7.8	9.4	0.0056
FSTL1	3.04	9.95	11.55	1.93e-06
FZD8	3.04	11.54	13.14	0.0003
PLCB4	3.04	8.35	9.96	5.91e-07
SMIM18	3.04	6.72	8.32	0.0027
KCNMA1	3.05	6.1	7.71	0.0009
PNOC	3.06	3.29	4.91	0.0001
SNORD90	3.06	9.69	11.3	0.0118
CLCN5	3.07	9.89	11.5	1.53e-05
FSTL5	3.07	5.67	7.28	0.0007
ABCB10P1	3.08	4.68	6.3	0.0002
FAM66A	3.08	7.8	9.43	0.0191
PDZD2	3.1	4.79	6.42	0.0006
SCARNA7	3.12	13.77	15.41	0.0009
SLC4A10	3.12	4.4	6.04	0.0054
LOC101929234	3.14	3.61	5.26	0.0113
RAB3C	3.14	11.64	13.29	0.0001
ASXL3	3.18	9.24	10.91	5.41e-05
KCNH5	3.18	6.13	7.8	0.0014
RASGEF1B	3.18	9.32	10.99	0.0058
CLEC18A/CLEC18C	3.19	5.94	7.61	0.0008
DOK5	3.19	4.73	6.4	0.0003
RASD1	3.19	5.13	6.81	2.37e-05
SNORD8	3.21	13.33	15.01	0.0023
DACT3-AS1	3.23	5.47	7.16	0.0442
RELN	3.23	3.58	5.27	0.0038
LETR1	3.24	4.33	6.03	0.0022
SCARNA5	3.24	8.04	9.74	0.0011
SCARNA5	3.24	8.04	9.74	0.0011
SEMA3D	3.24	4.51	6.21	0.0037
TMEM150C	3.24	9.46	11.15	0.0003
SYT4	3.27	5.24	6.95	6.73e-06
SOX2-OT	3.3	13.58	15.3	0.0013
DCTN1-AS1	3.31	3.6	5.33	0.0222
RGS9	3.32	4.14	5.87	0.0003
ELL2	3.33	9.45	11.19	1.48e-05
NGFR	3.33	5.76	7.5	7.03e-05
SNAP25	3.33	8.96	10.7	0.0002
DNAI1	3.37	5.12	6.87	2.55e-05
ZNF608	3.37	11.19	12.94	2.04e-05
LINC00632	3.38	8.64	10.39	0.0042
NRSN1	3.38	4.8	6.55	0.0045
SCG5	3.39	4.29	6.05	0.0082
WWC1	3.4	5.03	6.79	0.0021
DIRAS2	3.42	6.43	8.2	0.0017
MID1	3.43	12.08	13.86	2.46e-07
NTRK3	3.43	7.48	9.25	4.25e-05
CADPS	3.44	10.19	11.97	3.77e-05
EGFEM1P	3.44	6.31	8.09	0.0323
SH3KBP1	3.44	7.7	9.48	1.25e-06
TPTE2P1	3.44	6.83	8.61	0.0185
ARMCX6	3.45	8.82	10.61	0.0007
LPAR4	3.45	9.12	10.91	5.17e-05
NR3C1	3.45	4.98	6.76	0.0007
DOC2B	3.46	5.81	7.6	0.0335
ELMO1	3.46	10.14	11.93	0.0001
SNORD115-24	3.46	8.49	10.28	0.0021
ST6GAL2	3.46	11.16	12.95	9.19e-05
TLE4	3.46	13.87	15.66	1.59e-07
CARMIL1	3.47	7.69	9.48	8.9e-05
FGF13-AS1	3.47	5.79	7.59	0.0021
PCLO	3.47	8.69	10.48	7.37e-05
TMEM47	3.48	13.63	15.43	2.18e-06
ATP6V1G2	3.51	8.93	10.74	0.0005
CLCN4	3.53	8.18	10	0.0002
CLU	3.53	11.43	13.25	1.54e-05
ERRFI1	3.53	13.3	15.12	2.46e-07
GNAO1	3.53	13.95	15.77	7.57e-05
KCTD16	3.53	5.47	7.29	3.76e-05
BEND6	3.54	4.99	6.81	0.0389
CDK5R1	3.54	10.47	12.29	0.0004
LPAR1	3.54	7.19	9.01	0.0005
TSPAN2	3.54	9.39	11.21	5.18e-06
UNC5C	3.54	3.82	5.65	0.0004
JAG1	3.55	9.76	11.59	3.83e-06
PTPRD	3.55	12.59	14.42	5.44e-06
ARPP21	3.56	6.6	8.43	0.0115
MARCHF11	3.59	5.21	7.06	0.0214
NR2F1-AS1	3.59	11.8	13.64	0.001
THCAT155	3.59	4.98	6.82	0.0041
TMEM130	3.59	5.64	7.48	0.0019
CACNG2	3.61	4.9	6.75	3.36e-05
RAB15	3.61	10.09	11.95	2.41e-05
RAI14	3.61	13.33	15.18	1.09e-07
ST8SIA5	3.63	4.74	6.59	0.0017
MID2	3.67	4.62	6.49	0.0083
QDPR	3.67	5.94	7.81	0.0018
PDE4DIP	3.69	4.11	5.99	5.09e-06
PCDH11X	3.7	11.01	12.89	2.16e-05
TSPAN5	3.7	13.54	15.43	3.91e-06
DRP2	3.71	6.15	8.04	0.0006
MFSD6	3.72	6.84	8.73	8.76e-05
ZMAT1	3.72	7.99	9.89	0.0147
UBE2Q2P6	3.74	6.22	8.13	0.0073
PPM1K	3.78	9.49	11.41	2.6e-06
AK5	3.79	7.1	9.03	2.91e-05
PLPPR2	3.79	9.24	11.16	1.58e-05
OPRK1	3.82	3.25	5.18	3.81e-05
PIK3CB	3.83	7.1	9.04	1.38e-06
SFRP1	3.84	11.98	13.93	8.57e-08
WIPF3	3.84	5.93	7.87	1.3e-05
CAPN6	3.85	10.98	12.92	0.0003
RIMKLA	3.85	7.06	9	7.47e-06
GAS1	3.86	4.37	6.32	4.71e-06
BRINP1	3.87	4.53	6.49	1.57e-05
GRM5	3.87	3.77	5.72	0.0024
MXI1	3.87	10.33	12.28	1.99e-06
INTU	3.88	9.83	11.79	5.33e-05
ACTR3C	3.89	7.69	9.65	2.08e-06
DSCAM-IT1	3.89	3.55	5.51	0.0107
THSD4-AS1	3.9	4	5.96	0.0002
EGR1	3.91	4.69	6.66	0.0003
NAV1	3.91	11.41	13.37	9.54e-07
ACTR3B	3.92	9.87	11.84	1.51e-05
GRIK2	3.92	9.27	11.24	5.04e-05
INHBA-AS1	3.92	4.23	6.2	1.34e-05
MAP3K13	3.93	9.13	11.11	3.85e-06
LYPD1	3.94	5.45	7.43	2.61e-05
SLC1A3	3.94	4.59	6.57	0.003
NCKAP5	4	6.99	8.99	0.0004
NR2E1	4.02	10.42	12.43	0.0003
PACRG	4.02	7.39	9.39	1.67e-05
PLEKHG4B	4.02	8.69	10.7	0.0001
PPARGC1A	4.04	6.55	8.57	2.04e-05
ZNF705A	4.08	9.79	11.82	6.98e-05
FXYD7	4.1	5.81	7.85	0.0087
SEMA5B	4.11	8.08	10.12	0.0002
AJUBA	4.14	8.81	10.86	2.41e-07
PCDH9	4.15	7.79	9.85	0.0003
NMNAT3	4.17	4.99	7.05	3.82e-06
LRRTM3	4.18	5.36	7.42	0.0013
KCND3	4.19	3.88	5.94	3.25e-05
CACNA1C	4.2	7.43	9.5	0.0165
DLX1	4.2	13.44	15.5	0.0001
GABRA3	4.21	10.33	12.4	3.53e-05
PRAG1	4.21	4.99	7.06	1.23e-05
JPH1	4.24	4.66	6.74	6.22e-05
NAV3	4.26	10.09	12.18	0.0036
SH3BP5	4.26	7.71	9.8	8.75e-08
ZNF804B	4.26	4.43	6.52	0.0001
GRIA3	4.29	8.97	11.07	0.0001
ZNF385D	4.29	6.51	8.61	5.52e-07
ZFHX3	4.31	8.45	10.55	0.0003
CPVL	4.34	7.59	9.7	3.66e-06
TMOD1	4.35	5.02	7.14	0.0003
MIR181A1HG	4.36	7.93	10.05	0.0048
SOX3	4.36	5.99	8.11	0.0003
SNORD115-28	4.38	7.83	9.96	0.0005
REPS2	4.39	4.16	6.29	0.0001
CACNA1E	4.4	6.3	8.43	0.0002
GDPD2	4.41	5.22	7.36	0.0001
GLI2	4.42	4.96	7.1	1.21e-06
MIAT	4.45	11.14	13.29	0.0106
LOC105375556	4.46	3.92	6.08	0.027
VSTM4	4.46	6.98	9.13	8.41e-07
NDST4	4.47	9.54	11.7	1.79e-06
TBC1D30	4.47	5.27	7.43	0.0005
ANXA2P2	4.5	10.21	12.38	1.57e-06
TH	4.5	5.15	7.32	4.01e-06
CSPG5	4.51	7.56	9.73	4.45e-06
SNORD115-3	4.51	6.8	8.97	7.46e-05
ADGRB3	4.52	11.25	13.43	3.85e-06
CFC1/CFC1B	4.54	4.41	6.59	2.09e-05
mir-569	4.55	4.01	6.19	0.0114
THBS1	4.56	6.37	8.56	0.0004
NSG2	4.59	11.24	13.44	1.99e-07
SNORD115-16	4.61	9.76	11.96	1.68e-06
SORL1	4.63	6.15	8.36	4.07e-07
CACNA2D3	4.67	7.51	9.73	0.0021
MT1F	4.67	5.48	7.71	1.67e-07
C2orf80	4.73	8.28	10.53	2.73e-05
SNORA11	4.76	15.72	17.97	0.0032
SNORD115-1	4.76	9.68	11.93	4.41e-05
GAS7	4.77	7.58	9.83	3.95e-07
KCNH1	4.77	5.83	8.08	9.35e-06
MMP15	4.78	7.9	10.16	8.89e-05
TSHZ2	4.78	10.05	12.31	4.49e-07
RALYL	4.81	5.89	8.16	5.19e-07
SAMD12	4.89	4.48	6.77	2.43e-05
GRIN3A	4.91	3.1	5.39	1.07e-05
ZNF503	4.92	4.85	7.15	1.69e-05
SNORD115-10	4.98	12.34	14.66	4.99e-06
CNTNAP2	4.99	9.02	11.34	1.46e-07
MCTP1	4.99	7.39	9.71	4.38e-06
DDAH1	5.03	13.1	15.43	3.78e-07
SPSB4	5.05	7.28	9.62	5.4e-06
UNC13C	5.05	4.3	6.63	9.17e-05
RCAN1	5.09	8.32	10.67	3.52e-06
ANXA2	5.12	11.82	14.18	3.97e-07
CCSER1	5.13	6.48	8.84	0.0057
CDH4	5.14	7.96	10.32	1.78e-05
LRP4	5.17	5.74	8.11	7.68e-06
PLXNA4	5.17	7.18	9.55	4.56e-05
MGAT4C	5.21	7.57	9.95	2.08e-06
BCL6	5.23	7.93	10.32	5.13e-07
FAM219A	5.25	7.81	10.2	1.5e-06
TMCC3	5.26	4.5	6.9	2.61e-06
SNORD115-8	5.27	11.64	14.04	0.0002
KCNAB1	5.34	4.77	7.19	3.54e-05
NANOGP4	5.35	6.36	8.78	0.0239
THSD4	5.4	6.79	9.23	1.43e-07
MT1X	5.42	9.63	12.07	1.45e-06
CLEC18B	5.43	5.08	7.52	4.92e-05
SYTL2	5.45	9.29	11.74	4.75e-06
TPM1	5.45	10.83	13.28	5.25e-09
DOCK5	5.49	7.96	10.42	4.85e-05
NCALD	5.49	8.78	11.23	5.19e-07
PHLDA1	5.52	6.38	8.84	1.18e-06
NDST3	5.55	8.65	11.12	9.11e-05
PPP2R2B	5.59	11.01	13.49	1.1e-08
SNORD115-21	5.61	9.72	12.21	6.28e-06
ZNF804A	5.68	5.83	8.34	2.89e-05
mir-873	5.7	3.73	6.24	0.0019
TMTC1	5.72	7.04	9.55	5.36e-07
CA8	5.73	4.18	6.7	1.36e-05
KAZN	5.73	6.13	8.65	3.28e-05
SNORD115-27	5.74	5.62	8.14	0.0154
USP44	5.76	7.31	9.83	1.88e-08
LINC01414	5.79	10.37	12.9	2.45e-06
TRHDE	5.79	7.46	9.99	2.61e-06
HACD4	5.82	8.24	10.79	3.18e-07
SLC32A1	5.83	6.77	9.32	1.38e-06
LINC02106	5.84	3.74	6.29	2.52e-06
PALMD	5.88	5.38	7.93	6.65e-07
LASP1NB	5.96	5.63	8.21	2.5e-05
FRY	6.01	7.76	10.35	2.78e-07
CROT	6.02	9.51	12.1	3.97e-09
SNORD115-6	6.02	12.38	14.97	1.95e-07
TUNAR	6.04	7.93	10.53	3.55e-07
LRRN3	6.1	10.55	13.16	7.9e-08
NRXN1	6.1	8.34	10.94	3.15e-06
LRRC1	6.11	6.57	9.18	3.31e-08
LCTL	6.15	3.56	6.18	4.17e-07
LINC02082	6.16	8.02	10.64	0.0302
PDZRN4	6.18	5.59	8.22	1.94e-05
CHODL	6.22	6.88	9.52	1.37e-06
SNORD115-15	6.22	9.85	12.48	1.7e-07
CDH18	6.23	5.51	8.15	2.04e-05
SNORD115-38	6.25	9.42	12.07	7.84e-05
ARMCX2	6.35	11.67	14.33	3.63e-09
MEIS2	6.35	14.35	17.01	1.13e-05
GRIA1	6.37	9.96	12.63	1.32e-07
SNORD115-14	6.39	12.66	15.33	6.84e-08
SGIP1	6.41	11.57	14.25	4.38e-07
PTPRM	6.42	8.68	11.37	2.64e-08
SCN2A	6.43	7.25	9.93	2.43e-05
OSBPL6	6.51	6.42	9.12	3.47e-07
FGFR3	6.55	7.13	9.84	2.4e-07
LINC02470	6.6	5.82	8.55	4.88e-06
P2RY1	6.6	6.13	8.86	3.86e-09
ADAMTS9	6.61	5.54	8.26	1.37e-06
SFRP2	6.69	13.46	16.21	9.3e-11
PWAR4	6.71	6.71	9.45	0.0108
TENM1	6.75	4.94	7.7	5.19e-07
CLIC6	6.76	5.36	8.11	1.21e-06
OPCML	6.76	5.91	8.67	0.0244
SNORD115-4	6.77	13.3	16.06	1.46e-07
PLXNA2	6.85	7.32	10.09	1.24e-07
VLDLR	6.93	6	8.79	7.11e-07
CCDC141	6.95	4.37	7.17	8.77e-08
LUZP2	6.98	6.94	9.74	4.81e-06
LINC00643	7.01	7.84	10.65	7.99e-05
SNORD115-25	7.1	7.6	10.43	1.81e-06
PDE3A	7.15	5.42	8.25	1.57e-07
DLX6	7.17	9.4	12.24	6.13e-08
SLIT1	7.22	8.78	11.63	1.21e-08
KHDRBS3	7.3	9.77	12.64	2.92e-09
MIR8063	7.35	7.41	10.29	0.0024
GLI3	7.39	11.14	14.02	8.05e-09
LRATD2	7.51	6.86	9.77	2.81e-08
DAB1	7.58	7.17	10.1	9.25e-07
ETV5	7.61	3.25	6.18	1.24e-07
SNORD115-9	7.65	12.86	15.79	8.34e-08
TLE1	7.67	9.49	12.43	2.51e-09
TNFRSF19	7.9	4.84	7.82	3.32e-08
PLPP4	7.97	4.43	7.42	2e-06
SNORD115-2	7.98	8.77	11.77	6.28e-06
NRG1	8.03	8.22	11.23	3.44e-08
CAMK2B	8.05	4.57	7.58	6.74e-08
PCYT1B	8.06	7.91	10.92	6.75e-08
ZFHX4-AS1	8.14	7.08	10.1	2.08e-06
DNM3	8.23	7.74	10.78	1.78e-07
SNORD115-22	8.23	12.19	15.23	2.7e-07
LRRTM4	8.25	10.12	13.16	3.82e-06
PARD3B	8.3	7.08	10.14	2.27e-07
FAP	8.38	3.51	6.58	8.22e-07
DNER	8.45	9.75	12.83	2.28e-09
PCDH11Y	8.52	9.48	12.57	1.21e-08
CA2	8.59	7.29	10.39	9.72e-09
AFF1	8.64	11.21	14.32	4.06e-10
SLC1A3	8.74	10.13	13.25	2.28e-09
VWC2	8.74	3.13	6.26	1.1e-08
DSCAM	8.97	4.52	7.68	1.01e-09
PCDH7	9.01	8.93	12.1	4.05e-06
RGS6	9.03	4.37	7.54	2.36e-09
CDH23	9.06	5.87	9.05	3.97e-09
NUAK1	9.11	9.54	12.73	7.87e-09
GABBR2	9.17	6.12	9.32	1.04e-06
ESRRG	9.25	11.8	15.01	1.21e-09
CLVS1	9.42	7.41	10.65	1.64e-09
FAM107A	9.43	7.23	10.47	2.49e-08
GRID2	9.49	6.83	10.07	3.22e-06
PLP1	9.58	12.39	15.65	1.37e-09
CADM2	9.72	8.87	12.15	3.93e-07
CAMK2A	9.9	7.93	11.24	4.61e-06
TNIK	9.91	8.56	11.87	3.85e-09
TCIM	9.93	3.4	6.71	6.29e-08
HS3ST4	9.98	6.7	10.01	1.3e-08
PLCE1	9.99	7.11	10.43	2.73e-09
PPP2R2C	10.2	4.7	8.06	8.52e-08
MEIS1	10.23	10.05	13.41	1.65e-10
KCNMB2	10.38	3.65	7.02	3.13e-07
NTM	10.53	8.01	11.41	2.82e-09
PKDCC	10.57	6.95	10.35	9.89e-08
CCN1	10.58	6.87	10.27	2.05e-09
SYT17	10.69	9.37	12.78	1.65e-10
CCN2	11.11	5.97	9.45	5.4e-09
GPR149	11.16	5.08	8.56	6.86e-07
SCRG1	11.32	4.93	8.43	6.52e-08
TGFB2	11.33	5.95	9.45	4.28e-09
NXPH1	11.36	5.11	8.62	2.92e-08
POU6F2	11.62	9.36	12.9	2.05e-09
FNDC9	11.67	3.9	7.45	1.72e-07
ABCC9	11.93	3.56	7.14	1.29e-07
SEZ6L	12.01	7.23	10.82	2.24e-08
LUM	12.22	3.12	6.73	8.13e-08
C11orf87	12.38	4.52	8.15	9.83e-09
SP8	12.47	7.68	11.32	2.92e-09
SIX3	12.54	8.71	12.36	4.13e-07
MOXD1	12.65	10.05	13.71	2.95e-08
ONECUT1	12.92	9.12	12.81	5.15e-11
BOC	12.93	9.88	13.57	1.39e-10
GLRA2	13.08	3.87	7.58	3.17e-08
DACT1	13.15	8.19	11.91	1.68e-09
SMOC1	13.39	7.5	11.25	6.64e-12
GLIS3	13.42	3.43	7.18	3.36e-07
SCGN	14	4.48	8.29	9.69e-09
RCAN2	14.1	8.68	12.5	1.39e-10
ZNF217	14.14	6.92	10.74	1.72e-12
KHDRBS3	14.21	5.67	9.5	3.38e-06
CYSLTR2	14.24	5.21	9.04	3.72e-08
EPHA3	14.36	11.16	15	1.74e-09
CELF4	14.51	4.79	8.65	4.69e-10
ENPP2	15.77	8.34	12.32	1.7e-11
GLYAT	15.85	4.45	8.43	1.65e-11
AFF3	16.06	7.66	11.66	2.41e-09
LINGO2	16.06	7.62	11.63	1.23e-07
DSEL	16.53	8.81	12.86	4.18e-12
NR2F2-AS1	16.74	3.65	7.71	1.73e-09
IGSF11	17.52	5.82	9.95	4.67e-10
CNTNAP5	18.02	8.77	12.95	4.03e-10
TTN	18.95	3.63	7.88	1.65e-11
SLIT3	19.1	5.01	9.26	9.69e-09
P3H2	19.34	4.11	8.38	5.23e-09
SIPA1L2	19.38	7.71	11.98	6.1e-11
ISL1-DT	19.41	6.01	10.29	2.1e-10
SALL1	19.41	6.97	11.25	6.56e-11
NRG1-IT1	20.06	4.85	9.18	9e-05
CALB2	20.65	3.04	7.41	7.58e-10
UNC5D	21.09	4.47	8.87	1.65e-11
SIAH3	21.37	7.83	12.25	2.26e-11
LOC105370586	21.45	7.81	12.23	0.0185
CDH20	21.97	4.42	8.88	1.14e-08
GFRA2	22.01	6.6	11.06	6.34e-10
FAR2	22.29	7.25	11.73	2.53e-11
RBFOX1	23.24	5.28	9.82	9.62e-11
MAMDC2	24.18	3.88	8.48	3.32e-11
MGC12916	24.61	4.85	9.47	1.25e-09
ISLR2	25.25	8.3	12.96	8.09e-12
PLK2	25.25	6.42	11.08	1.38e-12
WNT7A	25.39	7.81	12.47	1.21e-09
GAD2	25.4	8.29	12.96	1.05e-09
MAF	25.73	4.73	9.42	1.74e-09
OPCML	26.29	5.4	10.11	4.42e-11
GRIA2	29.79	8.89	13.78	1.52e-08
EBF1	30.82	6.19	11.13	9.06e-10
CNTN1	31.58	8.62	13.6	8.47e-11
NR2F2	32.33	8.9	13.92	1.1e-09
GRIN2B	32.61	2.89	7.91	1.18e-09
HS3ST3A1	32.64	5.2	10.23	4.36e-11
PDE1A	33.13	4.11	9.16	1.99e-10
MEF2C	34.21	6.81	11.91	1.82e-11
ISL1	35.66	6.67	11.82	8e-11
FAT4	38.89	11.67	16.95	3.47e-12
TIAM2	40.06	7.39	12.71	6.22e-14
RAB31	41.92	8.01	13.39	1.29e-12
FBXO32	45.53	4.99	10.5	1.44e-10
CDH7	48.79	7.09	12.7	6.95e-13
TKTL1	58.01	7.89	13.75	1.72e-12
LAMP5	61.54	6.12	12.07	9e-11
FZD7	69.24	8.01	14.13	5.61e-16
AMBN	71.78	4.76	10.92	1.38e-12
SLITRK6	81.61	6.52	12.87	3.77e-13
HS3ST3B1	81.72	6.26	12.62	2.34e-13
SEMA3E	84.67	3.83	10.24	6.64e-12
KCNJ13	96.85	4.97	11.57	2.27e-14
SEMA3C	245.73	8.18	16.12	1.94e-16
CLSTN2	253.98	5.31	13.3	1.84e-17
NTRK2	288.71	8.29	16.47	3.11e-14
ANOS1	371.86	4.92	13.45	1.06e-17
SST	622.05	3.94	13.23	1.06e-17
PAX6	1532.89	5.02	15.6	1.74e-17
